# Supplementary material for: Integrated Transcriptomic and Machine Learning Analysis Reveals Immune-Related Regulatory Networks in Anti-NMDAR Encephalitis
Source: Int J Mol Sci. 2026 Jan 21;27(2):1044. doi: 10.3390/ijms27021044 (PMC12842026; doi:10.3390/ijms27021044)
Supplement: Supplementary file 1 [file ijms-27-01044-s001.zip]

Archive with 8 entries (8 files):
- Figure S2-validation.png
- FigureS1.png
- TableS1-v2.xlsx
- TableS2 KEGG.xlsx
- TableS3 GO.xlsx
- TableS4 Network v2.xlsx
- TableS5-v2.xlsx
- TableS6-ACVR2B and MX1-stat.xlsx
