# Supplementary material for: Integrated Transcriptomic and Machine Learning Analysis Reveals Immune-Related Regulatory Networks in Anti-NMDAR Encephalitis
Source: Int J Mol Sci. 2026 Jan 21;27(2):1044. doi: 10.3390/ijms27021044 (PMC12842026; doi:10.3390/ijms27021044)
Supplement: Supplementary file 1 [file ijms-27-01044-s001.zip › TableS1-v2.xlsx]

## Sheet: genelist
GSE277739	GSE305025	IRGS	WGCNA-module
HSPA1A	RNASEK	AZGP1	HLA-DRB5
OSMR	S100A8	B2M	TNNT2
PTPRZ1	NEXN	CALR	HLA-DQA2
CDC42EP5	PGD	CANX	DPT
PALM2AKAP2	MAPRE1	CD1A	GZMH
B4GALT2	YBX1P1	CD1B	SPHKAP
CSAD	S100A9	CD1C	HDC
CES1	PAX8-AS1	CD1D	PLA2G2D
HACD2	ADAM9	CD1E	ANGPTL5
FHL3	SIAE	CD4	CCL24
LIMA1	LAPTM5	CD8A	PPBP
IPO7	MYL9	CD8B	TPSAB1
KPNA3	RAB1B	CD74	FAM71A
RAB3A	NAMPTP1	CREB1	LOC107986466
XIST	MNDA	CTSB	GJB2
THOC1	MAN1A2	CTSE	ANO9
CELF6	TMBIM6	CTSL	LOC107986031
LOC102724428	PRDX5	CTSS	RGS13
BAG3	EHD3	FCER1G	SHOX2
DNAJB1	ATP6V1G1	FCGRT	SIGLEC14
FGF7	PARVB	PDIA3	GRIK1
AMY2B	COTL1	HFE	MANSC4
XAF1	CTSD	HLA-A	NR4A2
ITGB1	FKBP8	HLA-B	C1orf127
ID1	CD68	HLA-C	TNNI2
TPM4	ABLIM3	HLA-DMA	DHRS9
SERPINH1	ATL3	HLA-DMB	MLPH
TLCD3A	IFITM2	HLA-DOA	CYP4F12
AP1G2	CFL1	HLA-DOB	CLEC12A
APOB	BSG	HLA-DPA1	CTSG
FAM193B	CARD16	HLA-DPB1	GPR150
DHRS3	PTTG1IP	HLA-DQA1	LOC105376982
SPRY4	TRAK2	HLA-DQA2	CRHBP
PACS1	S100A12	HLA-DQB1	LOC105375168
FSTL1	ALDOA	HLA-DRA	GSG1
FLJ46875	ANP32B	HLA-DRB1	CFAP57
PKD1L1	TUBB	HLA-DRB3	CBLN4
HSPG2	ZNF286B	HLA-DRB4	CD8B
PSMB5	SNCA	HLA-DRB5	LINC01785
CGREF1	SRGAP1	HLA-E	PTPRN2-AS1
LINC01089	CEP43	HLA-F	ADGRB3-DT
LINC01355	RGS2	HLA-G	AQP10
COL15A1	FCER1G	HLA-H	ART3
KDELR2	NDUFAF3	MR1	CBLN2
CCT3	KAT2B	HSPA1A	CCL18
STC2	YBX3	HSPA1B	EPYC
SLC39A4	MON1A	HSPA1L	F5
HES1	AP5Z1	HSPA2	FCRL6
PRDX4	TPM1	HSPA4	FMNL1-DT
PDLIM2	FUT5	HSPA5	HAR1A
C1orf198	MMRN1	HSPA6	LOC105369325
PAN2	NAMPT	HSPA8	LOC105374968
SLCO3A1	GNG5	HSP90AA1	NUDT16-DT
LENG8	IRAK3	HSP90AB1	OPCML
RUVBL1	DSTN	ICAM1	OTULIN-DT
APH1B	LUC7L2	IFNA1	ZNF683
PAGR1	HBA1	IFNA2	PTGES
ARHGAP1	PPP1CB	IFNA4	CLEC4M
APOBEC3G	RBM25-AS1	IFNA5	CLDN10
AHCY	YWHAH	IFNA6	PRAM1
MEG3	NDUFS5	IFNA7	LOC400499
PSORS1C1	MSANTD3	IFNA8	LUZP2
PNO1	SH3BGRL3	IFNA10	TRHDE
ZNF841	CCDC127	IFNA13	CAPN3
LIG1	AGPAT1	IFNA14	CTSW
EPHA2	PSMB8	IFNA16	PEX5L
OXER1	TPM4	IFNA17	LOC107984695
FKBP10	CCNY	IFNA21	LOC105373791
TBC1D3L	CHD1L	IFNG	HLA-DOA
FBN1	SMAP2	KIR2DL1	GZMB
PLOD1	MSN	KIR2DL2	HBA2
MIR29B2CHG	SRGAP2	KIR2DL3	PENK
TKFC	ARPP19	KIR2DL4	C16orf89
DPY19L2	PRTFDC1	KIR2DS1	CCDC144A
DCUN1D3	HMGB2	KIR2DS3	JSRP1
SRSF5	H1-0	KIR2DS4	LOC100506289
TSEN15	ILK	KIR2DS5	PF4
GOLGA8A	VTI1B	KIR3DL1	MIRLET7BHG
KCNMA1	PGK1	KIR3DL2	UBASH3A
LOC102723694	HK1	KLRC1	ADAM12
ZNF274	FHL1	KLRC2	GADD45B
LOC107985216	GPX1P1	KLRC3	SIGLEC12
PSMA3-AS1	PLOD2	KLRD1	LEMD1-AS1
AK1	PFN1	LTA	CCDC150
MIF	TIMM44	CIITA	LEFTY2
SPOCK1	CALD1	MICA	FNDC1
LY6G5B	GPSM3	MICB	UNC13D
HBA1	HIPK2	NFYA	LINC00653
ZNF700	ST13	NFYB	ITGA11
CAPN2	G3BP2	NFYC	LOC105373802
FCHSD1	GNAI2	LGMN	MYBPC3
HDLBP	CPT1A	PSMB8	PLD4
COPB2	PPP2R5A	PSMC1	ACTG2
LOC101929289	NR2C2AP	PSMC2	LOC107986578
UGDH	GDPD2	PSMC3	TENM2
ALDH1A3	MKRN1	PSMC4	TTR
PAPSS2	SYNE3	PSMC5	ITIH3
HBB	OR2M3	PSMC6	CADM3-AS1
GSDMB	PDK4	PSMD1	FAM225A
NEAT1	HNRNPA1P32	PSMD2	OR52N4
GOLGA8B	KIF20B	PSMD3	XIRP2
CCDC18-AS1	FSTL1	PSMD4	CACNA1F
MDM4	SLC44A2	PSMD5	CAMK2A
ADSL	RAB7A	PSMD7	CDH4
IPO4	MPZL3	PSMD8	CHL1-AS1
CENATAC	RPL31P11	PSMD10	CLEC9A
EDNRA	OR13G1	PSMD11	DACT2
TSC22D2	IFITM3P8	PSMD13	DHDH
CCNL2	EPS15	PSME1	EGR4
PNCK	OR7E109P	PSME2	FAM9C
P3H3	TPP1	RELB	FGFBP2
NCKAP5	GNAQ	RFX5	KRT15
POLR3D	OR8G1	RFXAP	KY
COL6A1	LINC00457	SLC10A2	LINC00304
PNPLA7	ARF5	TAP1	LOC105373896
AARD	ACKR2	TAP2	LOC105374848
POLE	RAC2	TAPBP	LOC107986485
TOB2	ADIPOR2	THBS1	LRRC39
DHRS4	GOLGA8CP	SEM1	LY9
TEAD4	CCDC74B	KLRC4	NPC1L1
OSTC	PAPSS1	AP3B1	RASAL1
ZNF83	LINC01788	RFXANK	RXRG
DDAH1	LINC00563	PSMD6	NR4A1
CD320	SPRING1P2	PSME3	BTG1-DT
LINC01004	PTPMT1	PSMD14	CYP1B1
ANKZF1	HSPB1	CLEC4M	PCSK1
LOC105378429	ZCCHC7	IFI30	LOC107985014
ITGA1	CALM3	PROCR	LINC02009
HEG1	TSHZ3	ADRM1	HBB
RAD23B	ARMCX3	ECPAS	HAMP
LINC00342	IGBP1P3	TRPC4AP	MOXD1
NPM3	ULK2	CD209	MTMR7
NXT1	CCT2	UBXN1	LOC107984006
NR4A3	RPS2P17	ERAP1	CSRNP1
INMT	ALG1L3P	TAPBPL	PTGFR
FAHD1	MINDY1	KIR2DL5A	LOC401261
ADAMTS4	CCAR1	ERAP2	HSH2D
HS3ST3B1	FAM240C	ULBP3	LINC01424
BTF3L4	MTCYBP8	ULBP2	LINC02728
ABCA5	MTCO1P10	ULBP1	LOC107986302
WDFY2	NOC2L	KIR3DL3	MS4A15
ADAMTS16-DT	ZNF333	RAET1E	PYHIN1
ARHGAP28	LINC00471	RAET1L	LOC107986812
LDLRAD2	LRRC37A17P	UBR1	PCDH11X
PF4	GAPDH	RAET1G	TAC3
HEXD	ENO1P1	PDIA2	APOL4
RAD21	TUBB4B	HAMP	ALX3
SNHG18	VASP	PI3	F11
RGS4	CTBP2P7	CAMP	LOC101927673
GASK1B	PPIAP83	DEFB4A	MROCKI
LINC00502	TMEM40	PPBP	RNF32-AS1
TUBA1A	OR4M2B	REG3G	SLC38A3
PPBP	PYGL	CXCL14	LEFTY1
EOLA2-DT	HM13	CXCL16	LOC101929494
LHX4-AS1	ARHGEF5	SLPI	DOCK3
CDK2AP1	NCOR1	CXCL8	LOC105376844
ACAP3	FXYD5	CXCL10	PWAR1
HSF4	KRT18P60	CXCL9	SLC15A1
PYCR1	DYNLRB1	CXCL5	DSCAML1
ACTN4	PSME3IP1	CXCL11	PLIN5
SLC25A27	HDGF	CXCL6	TESPA1
MTTP	TAX1BP3	CXCL1	NR4A1AS
HTRA3	PINK1-AS	CXCL12	ARC
COL16A1	ARF3	CXCL13	LRRC58-DT
SMIM38	MEP1AP4	CXCL2	MFSD2A
IDUA	SPHKAP	PF4	CH507-145C22.1
LOC100289230	LINC01487	XCL1	COL9A3
RHOD	GAPDHP56	CXCL3	ARL17B
AVEN	VN1R32P	DEFB103B	IL15
BABAM2-AS1	USF2	CCL13	TRHDE-AS1
ATP8A1	KRT8P44	CCL1	CHIT1
LOC105371870	GTF3C6	DEFB1	LINC01940
TTLL5	BDH2P1	CCL8	LOC105373071
GNRH1	BBLN	ELANE	LOC105373976
ZNF224	WBP2	DEFB103A	LOC107984325
ELN	FKBP5	DEFA3	LOC112268450
ADAM12	ALG3P1	DEFA1	LRRTM1
CREB3L1	PYCR2	TMSB10	NPY
CRNDE	HCST	DEFA6	SPRR1A
RICTOR	TMEM239	DEFA5	TOX3
GPR143	RPL7L1P11	DEFA4	VIP
CROT	PRKCA-AS1	LCN2	LOC107986785
COX19	IGSF11-AS1	LCN1	ARFGEF1-DT
OGT	PSMA1	COLEC10	IL6
LUC7L3	AP2M1	BPI	RGS20
ZNF789	CDAN1	S100A9	SGPP2
SCARA5	UPF2	S100A8	CRYGD
GRIP2	NCF2	DCD	PNMA2
ZNF518A	MTND4P4	LCN6	LINC02593
ELOVL5	C3orf62	S100A12	LOC105372902
PDPN	SUGT1-DT	HTN3	HPX
KCTD12	RPL29P14	LCN8	DAB1
MFSD8	SRP72P1	DEFA1B	LOC102724149
TAC3	RAC1	CCR10	COPG2IT1
ZBTB47	C1orf43	CELA1	LINC02643
ABCA4	LINC01036	DEFB106A	SMPX
KIF1C	BNIP2	PENK	C19orf38
EGR4	ADCY7	BPIFC	SERPINE1
ZNF182	LINC02796	MMP12	LINC00528
ERGIC1	TMBIM1	BPIFB6	LOC101927182
NAXE	HNRNPA1L3	LEAP2	TARS1-DT
XXYLT1	RAB32	SFTPD	TSHZ3-AS1
P3H4	FZR1	LCN9	FSIP2-AS2
STK32B	SERPINB3	BPIFB2	GZMM
PRND	ITPRID2	PTGDS	KIF25
SEC31A	KLHL35	TMSB4X	LOC101927055
SLC39A14	GOLGA7	PGLYRP1	NR4A3
N4BP2L1	CNN2	ZC3HAV1	HLA-DPA1
MAST3	TMEM89	TMSB15A	EFCAB1
IQSEC1	TAF8	S100B	PCSK2
RBM26	STOM	S100A13	ZNF534
SFRP1	RPEP4	S100A6	JCHAIN
PIDD1	TPM3	DEFB119	GJA3
TMEM141	RO60	DEFB107A	TMEM71
ARC	FBF1	DEFB105A	TSC22D1-AS1
TP53TG1	CAPZA2	SERPIND1	LOC112268122
AP1G2-AS1	EEF1A1P12	DEFB129	CADM3
PNISR	RNF25	DEFB127	ALPK2
LOC644285	CD247	S100P	LOC105378890
OGA	SMIM3	S100A7	LOC105373178
POPDC2	MAPK14	DEFB104A	SNAI3
UBAP1L	UBE2C	DEFB126	HTR1A
HOXD4	GHITM	DEFB106B	LRRTM3
MIR222HG	CAPZA1	DEFB104B	GRIA1
CBX7	PECAM1	DEFB107B	PLVAP
LOC401261	ADD3	PGLYRP3	KDELR3
AQP11	SEPTIN6	PGLYRP2	MCOLN3
THUMPD3-AS1	KATNIP	S100A10	STAM-DT
YJEFN3	RPL6P28	S100A2	LOC105372759
ZNF638	PRPS1L1	DEFB125	TBX21
SERPINF2	GAPDHP44	DEFB123	LOC105370672
RNF122	NCDN	DEFB105B	GRIK2
CDK5RAP3	ZBTB2P1	DEFB132	HSPA1B
ULBP3	TCEAL8	BPIFB3	SYP
NHS	CYCS	LCN12	TRG-AS1
LINC00899	KLF3	PGLYRP4	BHLHE22
INO80D	SLC25A20P1	S100A11	GCSAML
DMTF1	MT-RNR2	S100A5	TPSB2
LOC101928847	BTBD10	S100A3	IFI27
TDRD6	AP2B1	S100A1	PTGDR2
APLNR	ZNF618	DEFB128	GOLGA8M
ARF4	IGLL1	DEFB108B	CCDC39
ARSG	ACTR3P3	HTN1	AZGP1
PDE8A	TADA3	LMBR1L	LINC01160
SLC22A3	HMG20B	S100A7A	GOLGA8Q
TLN1	POLR2J2	DEFB118	KLF10
GARS1-DT	GAS2L1P2	COLEC12	LOC644656
TRIM52	CD84	TMSB4Y	KLK10
SAMD11	RAB5C	DEFB131A	CNTN4
PTBP2	HBA2	DEFB134	PLPP4
GOT1-DT	HTR7P1	DEFB130A	SCARA5
VCL	ADD2	DEFB124	BCL11B
ZMAT1	TMX1	DEFB121	LINC01311
THAP8	CST3	DEFB116	TSPAN33
AEBP1	NEURL1B	DEFB115	SFRP1
SEC31B	KLHL17	DEFB114	AREG
SCFD2	EI24P1	DEFB113	SLC6A6
PUS7	COX8A	DEFB112	FRMPD3
SCARF2	FAM241B	DEFB110	ALDH1A2
TDRP	CTDSP2	TMSB15B	CX3CR1
KLHL41	RASSF3	DEFB133	GFI1
C4A	TAC3	S100Z	LOC101928474
LOC101929494	RPL7AP75	MAVS	REELD1
LYVE1	CENATACP1	TMSB4XP8	SLC1A7
BISPR	MTG2	S100A14	STYK1
PLA2G6	BLOC1S6	LCN10	SZT2-AS1
ANAPC4	EIF4BP9	S100A16	XPNPEP2
CRACDL	KRT18P43	DEFB136	ABCA7
KAT2A	DNAJB6P1	DEFB135	ANO3
C8orf33	SOX14	DEFB117	CLNK
F13A1	LINC02201	ZC3HAV1L	COQ7-DT
CNN3	BRCC3P1	S100A7L2	CRYM-AS1
SYNJ2	GTF2IP20	MBL3P	DPYSL5
SPARC	OR4C4P	DEFB4B	EQTN
ZNF211	TWSG1	BPIFB4	ERMN
TENT5B	PLAAT1	IFNAR1	FBXO39
TRMT13	ZC3H11C	AZU1	FHIP1A-DT
ANKRD10	PPP6R1	DEFB131B	FIGLA
SNHG10	TCP1	DEFA1A3	FIRRE
BCAR1	DIAPH1-AS1	LCN1P1	FOXD2
MIR17HG	NAP1L1	S100G	FOXO6-AS1
PRANCR	WDR45BP1	DEFA7P	GHET1
ALAS2	UBE2L3	DEFB130B	GIPR
HILPDA	RHOF	DEFB108F	GPR82
BSDC1	GMPR	DEFB131C	HAL
GSEC	IGLV3-12	TCHHL1	HECW2-AS1
KIFC2	NUP50P2	TINAGL1	HIPK1-AS1
PCDH11X	NENF	IFNGR1	HOXC-AS1
LRRTM3	WIPF1	SLC22A17	HYAL4
PCDH19	LINC02249	WFIKKN1	IDI2
PDCD4-AS1	H4C14	WFDC2	IGFALS
ITPRIP	SEC16B	IL6	LINC00671
LRRC58-DT	MTMR12	UMODL1	LINC01028
CCDC39	LINC02565	TGFB1	LINC01402
CTPS1	RN7SL41P	PF4V1	LINC01460
CDC14A	PTGES3	MMP9	LINC02273
GOLGA8N	POTEB3	ANOS1	LINC02360
FKBP14	MTFR1L	TLR4	LOC100506123
ZKSCAN2-DT	OR10D3	SPAG11B	LOC100996318
MAGED1	TMEM183AP4	A2M	LOC101927143
PDIA5	GGTA1	NFKB1	LOC101927243
LEFTY2	FANCG	APOBEC3G	LOC101927615
IQCN	SLC25A5	FABP6	LOC102724378
OFD1	TUBA1B	NOD2	LOC105370091
ATAD3C	GRB2	MBL2	LOC105370500
GORAB	F11R	SFTPA1	LOC105370941
IFI44L	EARS2	RBP1	LOC105371925
MYO15B	NLRP7P1	TLR2	LOC105372061
SLC6A6	DRICH1	SLC40A1	LOC105372279
CFAP70	CNNM2	PLAU	LOC105372976
N4BP2L2-IT2	TPST2	IL1B	LOC105375634
ARL5B	BEST4	PAEP	LOC105376090
FOSL2	ACTN1	HJV	LOC105377581
RNF41	HMGN2	MUC5AC	LOC105377725
LOC105369212	PJA2	OBP2A	LOC105378026
TCAF2	RALB	PLTP	LOC105378142
PLIN5	ZNF232-AS1	MX1	LOC105378298
COL6A3	NEK4P3	DDX58	LOC105378839
NKTR	PTOV1	IFNL1	LOC105379516
FADS2	TMEM123	IRF3	LOC107984360
RPS6KA5	AARD	SFTPA2	LOC107984515
LINC02126	SRD5A1P1	LPA	LOC107985767
MIB2	RPS3AP30	LBP	LOC112267917
CYP2W1	RPL27AP4	RBP4	LOC112268043
HCFC1R1	HLA-C	NOX4	LOC147004
PITPNM2	DUSP29	LTF	LRRC63
PITPNM3	EIF2AK1	IFNB1	MIR3667HG
CAVIN1	RPS7P2	RBP5	MS4A2
ENPP1	CMTM5	FABP7	NEURL3
CEP95	EIF4EP3	FABP5	NTRK1
PLOD2	CDK8P1	FABP3	NXPE2
ADAMTSL1	JAK2	FABP2	PCP2
KLHDC1	RN7SL60P	FABP4	PGA5
HAND2-AS1	CAPN2	R3HDML	PIK3IP1-DT
IDS2	OR52E6	BPIFA3	PITX1
SNAI1	CTTN	BPIFB1	PWP2
RNF212	ZFP64P1	OASL	RUFY4
LINC00653	LINC01620	CRABP2	S100A12
PTGFR	TRIM39	CRABP1	SMPDL3B
HS3ST3A1	ARHGDIB	RBP7	SYT3
RMI2	ITGB3	DUOX1	TEX29
PROCA1	NAP1L4	OBP2B	UICLM
MORF4L2-AS1	SUMO3	RBP2	UQCRB-AS1
UGGT2	DNM1P47	LCN15	XKRX
TET2	EXTL3	CETP	YBX2
MYADM	RPL6P1	FABP12	JAKMIP1
BTAF1	RTF2	FABP9	LOC729737
CES4A	G6PD	BPIFA1	LINC02269
MOB3B	UNC93B7	LCNL1	CEBPA-DT
TMEM44-AS1	CREB3L2	C8G	CD8A
MYOM2	RPSAP9	SPAG11A	MTUS1-DT
G0S2	SMS	PI15	EGR3
ANGPTL5	DCUN1D1	NOX1	PCDH19
ZC3H10	COX8C	PMP2	ADGRB3
HOMER1	BBX	APOD	HBA1
NR4A2	CLU	ORM2	DUSP26
KLHL15	RNASE8	ORM1	GNLY
ZNF141	CLIC5	TNF	SLFN12L
TACR2	PRUNE1	CTSG	MFSD4A-AS1
PCOLCE2	ZMAT2	PRTN3	GZMA
MIR34AHG	CNTF	MAPK1	LOC102724701
SEC13	RPS2P41	PML	NAT8L
LRRC8A	SORD	AEN	RNFT1-DT
LVRN	UHMK1	CYBB	IL21R
SEPTIN11	NPM1P35	BPIFA2	SGK2
CRYGS	LAMP2	ISG20	DIP2C-AS1
YARS1	PCDHGA3	BCL3	ERAP2
RAC3	MPIG6B	ISG20L2	LOC107986718
SERTAD4-AS1	OR1C1	NOX5	DEGS2
NIPBL-DT	PCDHGB4	NOX3	LOC105369250
CNN2	FCGR2A	DUOX2	LOC105371493
ZNF708	BCL2L12P1	TLR3	BMF
ADRA1B	BIN2	TFRC	FREM2
IRX3	ZNF701	IFIH1	LOC105373195
LGALS4	S100A6	LRP1	STUM
COL24A1	VPS26A	TRIM5	IZUMO4
P4HA1	ZNF185	IDO1	SPN
CDX1	PDCL3P7	GDF15	MIR34AHG
SUGCT-AS1	RHOQ-AS1	NEDD4	OSR2
COL1A2	FLOT1	ADIPOQ	HRH2
PCSK2	ZFAND2AP2	STAT3	LOC107983950
HBA2	NET1	STAT1	OXCT1-AS1
TRNP1	BASP1P1	IFNL2	INTS6-AS1
TOM1L1	HMGB3P9	SOCS3	GPRIN3
TTYH2	STAT5B	SEMG1	DM1-AS
ZNF714	OR7E108P	TNFSF10	LAX1
SELENOP	BECN1	CCL20	ADRA1B
PAXBP1-AS1	PHLDB1	SOCS1	LOC101928882
TUBB2B	CTAGE6	RNASEL	LOC112268021
LTB4R	IL6ST	IRF1	LOC105375216
UNC5CL	PPARA	IL15	LOC107984245
MGRN1	PPP1R13B	APOBEC3F	SPATA25
MAP4K3-DT	HNRNPR	PLAAT4	TENM3
ZNF223	ANXA5	CHIT1	LOC100506497
CAHM	OR2A1-AS1	CD40	NPFF
LOC105375730	MUC20	TLR7	TMPRSS5
HSPA1B	LINC00519	PPIA	COL1A1
EFCAB1	TNFRSF13C	ZYX	SLC22A3
PRR5	DNM1L	NLRX1	LINC02519
DPT	OR4F4	PGC	HCG27
PLCL2	CADM2-AS2	VEGFA	PIWIL2
COL6A2	ITGA5	IKBKE	HCG26
DNAJB4	AP1B1P1	ISG15	PPM1H
PRDM8	CLCP1	DHX58	LOC101928658
SLC16A4	HERPUD2-AS1	TNFAIP3	C4A
AQP10	TOP1	TFR2	LINC01359
HLA-DQA2	ZNF584-DT	FCN2	PPP1R1B
PRSS12	KRTAP9-7	MUC4	XCL2
DICER1	DAP	F2R	LOC105376952
CNTNAP1	NANOGP6	ELN	LOC105369212
ITGA11	MFN2	IL27	TXNDC5
LOC107986785	LINC02619	MAPT	DTHD1
DNAJA1	FAXDC2	LYZ	LOC105374615
LUZP2	OR51A8P	CCL5	LOC107986192
RFTN1	PIK3CB	LEP	LOC285638
ATP8B4	KNOP1P4	CYLD	TSPEAR-AS1
LINC02019	MTND1P4	KLKB1	LOC644285
PPIC	LYN	CST4	STAC2
CNTRL	SELP	CSRP1	ASIC2
ZNNT1	OR8G5	MAPK14	HAP1
LATS2	ZYX	JUN	INHBA-AS1
VWCE	URB1	ITGAV	LOC105374746
EOLA1-DT	ACVR1	IRF5	MUSTN1
LOC105373195	GCA	CCR6	NTM
SLC39A8	TMEM191A	IL12B	HOXD4
DONSON	LCP1	TLR8	HCG4B
SPA17	ZNF646	GNLY	KIF19
ZNF266	SLA2	CD81	PATL2
PDIA4	TSC22D3	EIF2AK2	MORF4L2-AS1
CAPN10-DT	RN7SL494P	APOM	DGCR6
LINC00467	ZNF445	CACYBP	SCG2
LOC728485	NIN	NOD1	TTC32
MYH10	B4GALT4	MAPK8	FNDC1-AS1
GABBR1	TUBB8P10	MAPK3	CIITA
GPR153	PAXIP1-DT	BST2	C5orf58
LINC02519	PSAP	BPHL	CCR5AS
CKS2	MBNL3	PLA2G2A	CDH18
MAPK8IP3	CUL4B	GRN	CPA2
RBL1	TRIM77BP	NEWENTRY	GABRR2
CDC14B	P2RX1	PDGFRA	GAGE10
GZF1	SERBP1P3	GNAI1	GPR88
LOX	MEF2C	WNT5A	LINC00562
PPP1R15B	TMC8	FURIN	LINC01393
KCNIP2	PROK1	ADAR	LINC02384
LOC107984754	UBC	TYK2	LINC02918
ERVK13-1	RN7SL338P	NOS2	LOC100287175
LOC107984360	MCEMP1	TRAF3	LOC102724608
C1orf122	C5orf46	TPT1	LOC105369890
RBM5	USP17L22	TPM2	LOC105371976
LOC105374584	WNT11	NEO1	LOC105372235
ZNF431	IFNA21	AHNAK	LOC107986514
MAFF	HNRNPCP6	TLR1	LOC107987118
ZNF493	RPL7P30	TK2	LOC112267891
PDZRN4	OR7E129P	PRDX2	MASP2
GARRE1	OR5M3	MX2	PEAK3
KLF10	LINC02914	FGF2	SCN11A
C2orf88	MDM1	FGA	SLC22A1
EOLA2	STK4	TCF7L2	ADAMTS16-DT
CAP2	GABPB1-AS1	F2RL1	IGDCC3
PROSER2-AS1	H2BC12L	TKFC	RNF139-DT
ZNF91	OR8J3	MSR1	LINC01004
NPIPB5	MAGEB3	NFKBIZ	PRRX1
LEAP2	RPL24P6	LMBR1	RAB11FIP4
LOC101928230	CDKN2D	EPPIN	PKP1
LOC105379516	AZIN1	SRC	MGST1
CPLX1	MAPK1	MPO	LOC105371314
ZBTB37	MPP1	ELAVL1	BABAM2-AS1
RAD9B	CTSA	ROBO3	GRIP2
STMND1	KRT8P1	SP1	ALDH8A1
RGS9	UPK3A	SOD1	LOC102724775
ADCY2	GAS2L1	PDF	LOC105371472
IGFBP4	RHOG2P	DLL4	PRDM16-DT
FGL2	TBK1	ECD	UQCRFS1-DT
TTC14	SLC25A6P6	SLC11A1	ANOS1
ARNTL	MTDHP1	DMBT1	LOC101928762
EDA2R	TAAR3P	STING1	LINC00092
YPEL4	POU6F1	SKIV2L	PCF11-AS1
H1-10-AS1	UBALD1	SEMG2	PLAAT1
DNAJB9	POGLUT2P1	DES	TLR9
AGBL3	NAP1L1P1	DCK	LINC00839
ALDH18A1	STK35	DAXX	CCR6
RAN	LINC02321	TNFRSF10A	CLEC4A
CKAP4	HEATR6	TNFRSF10B	LOC107983985
SEC24D	RPL19P11	EED	SYT9
FSTL3	HAAO	CCL4	ZNF460-AS1
HOXC8	MARK2P17	LIMS1	ASIC3
FAM13A-AS1	RPL15	LALBA	LOC102724965
IFITM1	GGTLC5P	APOBEC3H	MMP23B
FAM71F2	ASH2LP4	TMPRSS6	SYT7
FASN	HNRNPA1P65	SPINK5	ADM5
C17orf113	MAGEH1	MARCO	C5AR2
FLNA	DUSP18	BECN1	FLJ45513
DEGS2	DYNLT3	TNFSF11	LOC105373754
KLHL3	SCAT2	KNG1	FAM27E4
EFEMP2	SPTBN1	CSK	LINC02356
NAT8	SH3BGRL2	KLRK1	MGAM2
COL4A1	GEMIN2P2	KCNH2	MEI1
LOC102724497	PRELID3BP3	JUND	PCOLCE2
C4B	NFATC3	JAK1	MYLK
XAGE2	CCT4P1	CLDN4	SAMD3
ACP6	RN7SKP17	CCL28	KRT13
SRM	LINC02049	RNASE3	HAND2-AS1
CLTRN	RPL7P20	RN7SL1	LOC102724491
C20orf203	BRK1	IRF7	LOC107986124
INTS6-AS1	RN7SKP151	IREB2	SLC6A2
LEMD1-AS1	SHISA5	ILK	TNFSF8
SIPA1L1	POLR1A	IL18	UNC5CL
FGD4	PDE4A	IL17A	AGBL3
RNFT1	DR1	LTB4R	CCER2
IZUMO4	RPL7P37	APOBEC3A	EFCAB12
RGMB	B3GAT3P1	MASP2	DDX60L
ENGASE	PHETA1	TRIM27	C17orf113
APOL4	SCYL2	RELA	C4orf50
SHPRH	ARL6IP5	IL7R	SOWAHD
PENK	TMEM183AP3	IL1A	GOT1-DT
MUC20	TASOR	PTX3	NPIPB15
IRS4-AS1	ANXA2P2	IFNAR2	ZNF385C
USF3	STK16P1	IFN1@	ZBTB7C
LINC00174	TLR8-AS1	SYTL1	ACKR1
MYLK	RN7SL170P	APOBEC3C	ENPP1
ZNF773	MCTP1	DDX17	FAM225B
ACTG2	POMP	PTGS2	LINC01275
PTPRD	AACS	HTR1A	LOC105370205
SNHG21	ASS1P11	SEPTIN7	LOC105377616
PASK	ARB2BP	CD40LG	LOC107986071
GFUS	DMTN	CD14	PDE6B-AS1
ABHD3	RPL7P49	MASP1	PTPRT
HDAC4-AS1	ASH2L	PROC	TFAP2E-AS1
SPINDOC	WAC	MAP2K2	WNT2
MELTF-AS1	SUN1	MAP2K1	ADGRG5
CNTLN	IGLVIV-65	HRG	ANKK1
TMEM161B	OR2AF1P	NDRG1	EZHIP
CRYGD	RPS27P4	IRF9	FAM47E
TMEM144	BASP1	TRIM22	FAM66D
LOC100129203	GP1BA	LANCL1	FAM87B
KIAA1671	NDUFA12P1	PPP4C	IL20
LOC107984588	ACTG1P19	HMOX1	ITGAD
P3H1	PPRC1	HMGB1	LINC00310
PLD4	FYB1	RNASE7	LOC101929532
SLC25A25-AS1	HNRNPA1P29	ABCC4	LOC102723996
ERCC6L2-AS1	CAPZB	HGF	LOC105369354
MIRLET7BHG	LAMP1	HDAC1	LOC105369487
LGALS3BP	GLULP3	IFNLR1	LOC105370401
SPAG16-DT	TSPAN33	PLSCR1	LOC105373562
ZNF385C	EFHD1	BACH2	LOC105378805
CCNT2	ATP5MC1P8	TANK	LRRC71
OBSCN	RN7SKP118	PIK3CG	NPIPA2
MCL1	TOMM20P1	ARRB1	NPY5R
ZGRF1	OR10A7	RSAD2	SLC13A5
TOMM34	NUDT6	STAB2	TP63
RND2	AMT	TBK1	CPXM2
ZNF540	KCNS3	PDYN	SEZ6L2
PIWIL4	GAPDHP63	PDGFRB	NR0B1
HSPH1	CREG1	PDCD1	RADX
C19orf18	ANKRD61	PCSK2	CHST4
PCDH7	PNRC1	PCSK1	UBASH3B
MROH6	VN1R20P	ARG2	CLEC3B
KDELR3	HMGB1P5	AQP9	LOC100996583
PCBP3	ZNF142	FASLG	TDGF1
KLK10	ZNF23	APOH	MX1
ID2	TNPO1	BIRC5	ATP8B4
WDR27	CDCA7P1	ANXA6	CDX1
GOLGA8M	MYH9	IL22	PPP2R2B
NDUFA4	COSMOC	VTN	ZNF493
GADD45B	RPL14P1	VIM	MEG9
HTATIP2	PTCH1	VCAM1	FCER1A
GSTT2B	FBXO7	PRDX1	CKS2
CSRNP1	LINC01821	GFAP	LOC112268280
TNK2	KLHL24	GBP2	BDNF
LINC00839	PSMC1P7	ALB	CD3G
DDX51	LCN9	SLC29A3	LINC01871
TESC	ACSL1	OAS1	LOC100132356
LONRF3	AMOTL2	AGER	LOC102723340
SUV39H1	MIR4458HG	UNC93B1	NME8
CFAP91	DIAPH1	TNFSF4	PLEKHN1
GRIK2	IFITM3	NOS1	COL8A1
DUSP26	RPL12P31	ACTG1	VXN
SLFN12L	ZNF746	ACTA1	YPEL4
DISP1	PKHD1L1	ACO1	CCDC194
LOC728743	SLC25A14P1	SERPINA3	PDZRN4
CHIT1	SYPL1P2	CXCR1	CYP2W1
ITPR3	RPL34P14	CCL15	LAT
SLC12A2	PLEK	CCL14	DNM3OS
TUBB6	HAGHL	CCL16	RGS9
FN1	TBC1D29P	CCL19	GPR174
LOC285097	RPL36AP53	CCL18	FRMD6-AS2
CLEC3B	KLHL26	CCL17	GNRH2
THAP9	YWHAG	CCL26	C3orf80
ZNF43	MTND1P9	CCL22	IRAG2
LIMS2	ANO6	CCR3	FADS2
CYCS	IDS	CCL4L1	CCR2
NEK10	RPL7P6	ACKR2	LAG3
SMPX	MORF4L1	CCR7	ATG16L2
TARS3	IQCD	CCL27	LOC105372117
LOC105369250	OR5AS1	CCR8	LOC285097
TESPA1	LINC00393	ACKR4	KCNJ5
IL1R1	TCEAL9	CCL2	FRG1-DT
LOC105377616	LINC01900	CCL21	HAGLROS
LOC112268463	MTATP6P27	CCL7	LOC105379028
LOC100506235	AOC2	CCL3	TARID
MATN3	H2AC12	CCL11	UNC5C
TTC32	RTL8B	CCR5	BCL2L15
SPRR1A	PDGFDDN	CCL23	CCDC87
NECTIN2	ENSA	CCL25	CDC20-DT
SEC23A	ROPN1B	CCL3L3	CNTN2
TSNARE1	SNX18P27	CCL4L2	FAM182B
ZNF780B	PROS1	CCL3L1	KIF5A
TOR2A	MRPL2P1	CCR1	KLRC2
CT66	H1-4	CCL24	LOC100129098
SH3BGRL2	C4orf51	XCL2	LOC101927864
RYR2	CDC14B	CXCR4	LOC105372585
SYNPO	ZNF263	CXCR6	LOC112268190
CPZ	ITGA2B	CCR4	LRCOL1
DNM3OS	RPL10AP2	TAFA5	RASL10A
DNM3	PDLIM7	TAFA3	SCML4
PHF1	IGHV3-64	TAFA4	SYT6
OLA1	ITFG1	TAFA1	CAPN6
CFAP44	STARD13	TAFA2	LOC107985367
TP53I3	NUDCD3	CCL15-CCL14	GPT
LINC-PINT	SNX18P9	PTK2B	ZNF431
AGER	NOS1AP	IL4	IL18
CCDC82	RN7SKP136	CDH1	C15orf62
TUBB1	SPX	LTBP1	LINC01238
LAG3	ADH5P4	IL13	THSD7B
FAM66D	WFDC6	IL10	LINC00115
HYAL4	OR5I1	IL2	LEP
C11orf24	C2-AS1	PPARG	LOC102723654
PDZD11	LINC02833	FGR	LOC105373595
CREBZF	ACTG1P13	MIF	MANEA-DT
ILK	UFSP1	CRP	NEU4
THSD7B	JAM3	JAK2	KIT
ZBED5	OR4R2P	PTK2	LPXN
MSS51	FAM228A	PTGDR	LOC107984421
BDH1	PEF1-AS1	CD86	FHAD1-AS1
IRF2BPL	VEPH1	HCK	IL2RB
SLC38A3	RAD54L2	VDR	ACTA1
RCN1	HLCS-IT1	OLR1	LOC102724804
GDPD5	CHRM3	GRK2	LOC105378525
ACVR2B	EFL1P1	TXK	LY75
JAKMIP1	GTF2IRD1P1	RNASE2	COL1A2
SLC25A34	GYG1P3	CD79A	ADCY2
LINC01341	RAP2A	CD79B	LOC101927966
GK5	GOLGA8EP	LYN	PRPH
BCL7A	CYP3A5	SYK	JAML
CYP1B1	DOCK11	BTK	PVRIG
USP51	STK40	BLNK	UPB1
PVR	ANKRD36BP2	VAV3	CDH22
SNHG1	VPS51P10	VAV1	CCN1
LINC00115	ARL15	VAV2	LOC728715
CCDC136	EGF	RAC1	IFIT1
ELOVL6	EIF5AL1	RAC2	CAP2
ZCWPW1	TGFB1I1	RAC3	C16orf95-DT
TRAF1	PIGO	PPP3CA	SBSPON
ZNF587B	LINC03050	PPP3CB	LOC105378443
QRICH2	VAPB	PPP3CC	CECR2
FAM118B	LGALS9DP	CHP1	ELFN1-AS1
ZNF75A	CLUH	PPP3R1	LOC107985922
SLC38A5	ACTBP9	PPP3R2	RAB37
C1QTNF1	ETV7	CHP2	ACOXL-AS1
LOC105377675	RPS2P24	NFAT5	BTBD11
DSCAML1	LINC00272	NFATC1	CCL22
CA1	SRIP1	NFATC2	CERKL
HLA-DOA	MSH5	NFATC3	CNNM3-DT
MLPH	RN7SKP50	NFATC4	FGF17
DMD	GDI1	HRAS	GDF3
ADH5	CCNYL3	KRAS	H2AC15
CBLN4	EP400	NRAS	HYMAI
TNNT2	LINC00601	FOS	INE2
LOC102724701	PARVA	CARD11	LINC00189
ADAMTS2	RARS1	BCL10	LINC01778
LOC107985200	ABHD14A	MALT1	LOC105377136
PRR22	CD151	CHUK	LOC105379882
NEXN	TREML1	IKBKB	LOC107984561
GCNA	HMGB3P22	IKBKG	LOC107985021
CCDC191	AMY1B	NFKBIA	NOG
LINC01139	ATP2A3	NFKBIB	RANBP3-DT
COPG2IT1	UBE2E1-AS1	NFKBIE	RBFOX3
LPCAT2	WDR55	CD19	SEL1L2
ANXA6	PPIAP91	CR2	SNHG22
DNAJC3-DT	ELOVL5	PIK3R5	SUGT1-DT
SYCP2	ANAPC16	PIK3R1	SVOPL
LINC01123	TSACC	PIK3R2	TBC1D7-LOC100130357
LOC728715	ZACNP1	PIK3R3	TNFRSF17
FRG1-DT	KDELR3	PIK3CA	ZFAND3-DT
GPR89B	RPLP1	PIK3CB	CLDN7
IL1RAP	POLR2G	PIK3CD	LOC105370297
CCDC14	STAT3	AKT3	MFSD4A
EGR3	IGLV8OR8-1	AKT1	HDAC9
LINC01311	EMP3	AKT2	ATP1B2
TRHDE-AS1	CMTM6	GSK3B	LOC105376447
PALM3	LRRFIP1	INPP5D	DOC2A
CRHBP	SERPINA11	CD22	RSAD2
DNAH1	SLC2A3	CD72	LINC00632
PHIP	PNN	PTPN6	NTF4
NIPSNAP3B	WDFY1	LILRB3	BAIAP3
LY6H	PKP4P1	FCGR2B	PRIMA1
RPL39L	TMA7	RASGRP3	TNXB
TRIM25	RPL17P31	PLCG2	PTK2B
NEIL1	CERS2	PRKCB	GAPT
RNF139-DT	HDGFL3P1	IFITM1	TRNP1
FBLN5	PSMA6P4	IGH	IFI44L
UBN2	MAP2K3	IGHA1	LINCR-0002
U2SURP	RTL9	IGHA2	LOC105371038
LOC107985014	MTCYBP29	IGHD	LOC105371058
ZCCHC14	HMGN1	IGHD1-1	LOC105375785
GPRIN3	RPL31P30	IGHD1-14	MCOLN2
SLC2A10	DEFB126	IGHD1-20	UNC5C-AS1
CAPS	KMT2E	IGHD1-26	CRMP1
DENND1B	PROSER3	IGHD1-7	GLIS1
CCDC28B	C1GALT1P3	IGHD2-15	EPHA3
CCL18	GNA15	IGHD2-2	C19orf18
PCGF3	PHF19	IGHD2-21	LINC01497
TRPV1	PPIAP34	IGHD2-8	ITGAL
FILIP1L	FAM136GP	IGHD3-10	LNCTAM34A
MDGA1	RAB8A	IGHD3-16	GPER1
LOC101927325	TMOD3	IGHD3-22	BDKRB2
METTL24	DPRXP2	IGHD3-3	CRIP3
HAGLROS	OR6S1	IGHD3-9	IGFN1
MMP23B	OOEP	IGHD4-11	MROH7
ADGRB3	COX6A1P5	IGHD4-17	LOC102724731
PCSK6	RCOR3	IGHD4-23	PASK
ELMO3	CDC42	IGHD4-4	CXorf65
P2RY2	LINC02740	IGHD5-12	GALNT12
HBD	GGT6	IGHD5-18	GLIS2-AS1
CAPS2	ENSAP1	IGHD5-24	GTF2I-AS1
LOC105372117	RPL23AP73	IGHD5-5	HSD17B13
LOC644656	SARS2	IGHD6-13	LINC01915
OSBPL3	RPSAP14	IGHD6-19	LINC02848
F3	EEF1GP5	IGHD6-25	LOC100505851
ENDOD1	BCAN-AS2	IGHD6-6	LOC105373043
GBP4	IGLV3-4	IGHD7-27	LOC105373255
TENM2	RAB10	IGHE	LOC105376481
GDPGP1	LINC01011	IGHG1	LOC107986630
LRRK2	PRKCB	IGHG2	PCDHGB1
ZNF460	CCNI	IGHG3	VWDE
GBP3	RPL23AP86	IGHG4	WWP1-AS1
ST3GAL4	KRTAP4-7	IGHJ1	ZDHHC11B
CYP4V2	CYCSP20	IGHJ2	ZNF66
LOC102724804	SPTSSA	IGHJ3	SNAI1
STAU2	PKD1P3	IGHJ4	FSTL3
CDC42EP1	PLXDC2	IGHJ5	ARNTL
KLF3-AS1	PYGB	IGHJ6	LOC105374542
HEATR5A	TXN	IGHM	LSP1
NRL	OR4A6P	IGHV1-18	LRRC55
CCDC194	GNB4	IGHV1-2	PPT2-EGFL8
ZNF92	TSPAN13	IGHV1-24	LINC02940
LINC02643	SDHCP1	IGHV1-3	SRMS
IPO11	RPL10	IGHV1-45	TMEM72-AS1
LOC107984421	SNAP23	IGHV1-46	MIR17HG
FNDC4	ATP6V1E1	IGHV1-58	SNHG10
DIP2C-AS1	BDNF-AS	IGHV1-69	GNRH1
ITIH3	SLC41A3	IGHV1-8	CREB3L1
DNAAF2	OR2A4	IGHV1-38-4	PRLR
SDK1	P3H2	IGHV1-69-2	LINC01176
B3GNT9	BTF3	IGHV2-26	LOC107984749
LOC102723862	NKX6-3	IGHV2-5	NFYC-AS1
ZNF14	EIF4G3	IGHV2-70	NPAS1
RDH16	SYT14P1	IGHV3-11	CYP26B1
FGF13	YME1L1	IGHV3-13	NEDD9
MAMSTR	TCEA1P3	IGHV3-15	SLC2A3
LOC107984243	CIITA	IGHV3-16	ATF3
LOC107984247	PHB1P20	IGHV3-20	ZKSCAN2-DT
EIF4A3	CBX3P5	IGHV3-21	LOC101928847
NBPF19	YTHDF3	IGHV3-23	LRRN3
MS4A15	LINC01825	IGHV3-30	ZDHHC19
NEDD9	RN7SL144P	IGHV3-30-3	SPAG16-DT
LOC101927372	SERPINB1	IGHV3-30-5	SLC9A3-AS1
PNMA2	MIER1	IGHV3-33	PRDM8
S100A16	SOCS6P1	IGHV3-35	HLA-DRB1
FMO1	AHCTF1	IGHV3-38	F13A1
ADAMTS17	CKAP2-DT	IGHV3-43	PRND
TMEM45A	USP17L6P	IGHV3-48	MYO15B
PIWIL2	SNRPF-DT	IGHV3-49	LOC105373095
TMOD4	HNRNPCL3	IGHV3-53	ODAD1
UNC13D	FAM27E5	IGHV3-64	AARD
WEE1	ATF4P4	IGHV3-66	ABR-AS1
RPP40	PHOX2B-AS1	IGHV3-7	C2orf72
TXNDC5	LIF-AS2	IGHV3-72	CA5A
CBR3	CLINT1	IGHV3-73	LINC02718
EML5	CALM1	IGHV3-74	LOC102724843
COL4A2	C7orf33	IGHV3-9	LOC105371017
GPCPD1	WAPL	IGHV3-38-3	LOC105373851
ECHDC2	RPLP1P10	IGHV3-69-1	LOC105378819
SNHG25	SLC24A3	IGHV4-28	LOC107986613
CALB1	GATA6	IGHV4-30-1	LOC107987150
ASS1	RTN3	IGHV4-30-2	LYPD6B
APOL6	RN7SL678P	IGHV4-30-4	MYOM3
RAB43	SYNJ2	IGHV4-31	RORA-AS1
KIF25	RPL35P9	IGHV4-34	SAA1
ARL4D	NFKBIA	IGHV4-39	VWA3A
FKBP9	ARPC1A	IGHV4-4	XCL1
LOC112268182	ARPC4	IGHV4-59	MISP3
HDC	RPL31P52	IGHV4-61	NPIPB13
LOC107987072	GNG3	IGHV4-38-2	RIPOR3
ACTN2	SSXP10	IGHV5-51	PCDH17
TMA16	TRIM50	IGHV5-10-1	CFAP91
ZHX3	ZAP70	IGHV6-1	MAP4K1
CAPN3	NCOA3	IGHV7-4-1	LOC101929356
L3MBTL1	BMI1P1	IGHV7-81	EPHA7
CADM3	UBXN4	IGK	SERPINF2
RNF144A	IQGAP2	IGKC	CCDC116
IQCG	RPL26P6	IGKDEL	MUC20
ZNF440	GNA11	IGKJ	LOC101928230
OSR2	CLK3	IGKJ1	MILR1
LOC101927615	QSOX2	IGKJ2	NEAT1
ARGLU1	OR51T1	IGKJ3	APRG1
LOC105370569	MIR3667HG	IGKJ4	KLKB1
B4GALT1	CARTPT	IGKJ5	HEXIM2-AS1
LOC101928692	MBOAT2	IGKV@	HBEGF
ID3	SLC43A3	IGKV1-12	IFI44
TIMM10	FABP4	IGKV1-13	ZNF714
DDIT4	ITGB1	IGKV1-16	IRF7
PCF11-AS1	ARHGEF34P	IGKV1-17	PANX2
LOC102724149	RN7SL293P	IGKV1-27	LINC01122
CHTF18	KRT18P62	IGKV1-33	LOC105376126
HOXC4	G6PC2	IGKV1-37	LOC105376313
BLOC1S5-TXNDC5	UBE2V1P9	IGKV1-39	STK4-DT
ENOX1	FAR1P1	IGKV1-5	XNDC1N
LINC00398	TERF2IPP1	IGKV1-6	CHRNA10
MOCS3	NOC2LP2	IGKV1-8	CXXC4
HLA-DPA1	SEPHS1P2	IGKV1-9	LINC00926
ANKHD1	CCL27	IGKV1D-12	LOC105374339
TSHZ2	LINC02279	IGKV1D-13	LOC107986529
GMPR	CLIC4	IGKV1D-16	PLPPR4
ALKAL2	ROCK1	IGKV1D-17	PPP1R15A
RFPL3S	BTK	IGKV1D-33	RHBG
KCNS3	CENPO	IGKV1D-37	TUBB1
HEYL	NPM1	IGKV1D-39	GBP5
HCG4B	CAPNS1	IGKV1D-42	OTULINL
LINC00092	CFAP157	IGKV1D-43	SYCP2L
GRIK1	CRYBB3	IGKV1D-8	PRRT4
VAMP1	PSMC2P2	IGKV2-24	LOC107987072
HOXD3	OR52V1P	IGKV2-28	ZNF540
BMP1	SPPL2B	IGKV2-30	KLK1
GCLM	RPSAP8	IGKV2-40	LOC105371481
CSGALNACT1	KRTAP19-1	IGKV2D-24	LOC105378120
NAPSA	ANKFY1	IGKV2D-28	LOC107984877
HPR	PIK3CD-AS1	IGKV2D-29	NNAT
PARD3B	ZBTB40	IGKV2D-30	PPP1R12A-AS1
TRHDE	HOOK3	IGKV2D-40	SMIM2-AS1
TSHZ3-AS1	CHMP5	IGKV3-11	LOC102723539
ZNF300	LINC02314	IGKV3-15	LOC101927372
AKAP5	TP53BP1	IGKV3-20	LOC107984387
FGF22	MAN2A1	IGKV3-7	SPARC
CPXM2	ANKDD1A	IGKV3D-11	KCNIP2
POGLUT2	LINC01179	IGKV3D-15	MIAT
LOC101928762	RDX	IGKV3D-20	PHF21B
COL1A1	SCART1	IGKV3D-7	RDH16
TPSB2	ALOX12	IGKV4-1	VWCE
LOC101928882	GH1	IGKV5-2	LOXL1
HEXIM2-AS1	HOXD8	IGKV6-21	KLF3-AS1
IGDCC4	MCUR1	IGKV6D-21	FMO1
DOC2A	ACTN4P1	IGKV6D-41	EML5
BGN	RPL19P21	IGL	CDC37L1-DT
SAMD9L	ZHX3	IGLC1	IRS4-AS1
NOTCH2NLC	CENATAC	IGLC2	KLRK1-AS1
LEF1	EOLA1-DT	IGLC3	TRAF3IP3
ALDH1A2	PDE3A	IGLC6	HLA-F
HTR1A	KIFAP3	IGLC7	LINC00475
TNXB	RN7SL411P	IGLJ	LOC105369455
IGDCC3	SETD2	IGLJ1	TM7SF2
FAM9C	MAN2C1	IGLJ2	HOXD3
PNMA6A	GABBR1	IGLJ3	AJAP1
PGBD4	ANK2-AS1	IGLJ4	TTC14
CYP4F12	SCNN1D	IGLJ5	PLCE1-AS1
COL5A2	OR7E16P	IGLJ6	CAPN10-DT
ZNF736	NEK1	IGLJ7	NTNG2
RAD52	AMFR	IGLV@	SERTM1
LOC100294145	MT1F	IGLV1-36	TFAP2A-AS2
CALD1	OPA3	IGLV1-40	TTC22
LINC01532	VN1R51P	IGLV1-44	LOC115308161
SLC27A1	CXCR2	IGLV1-47	STAT4
ABCA3	SLC9A8	IGLV1-50	ZAP70
TPSAB1	TXNDC5	IGLV1-51	FTCD
ZNF547	NGRNP1	IGLV10-54	LOC107987057
LOC105373774	LINC02557	IGLV11-55	ARAP2
EREG	CHMP2A	IGLV2-11	CHST8
CLDN15	SCX	IGLV2-14	C19orf71
ATG16L2	CCDC13-AS1	IGLV2-18	CAMTA1-DT
TPRG1	LINC01397	IGLV2-23	LOC105379381
LOC729737	RN7SL553P	IGLV2-33	LOC107984966
HBEGF	OR2A2	IGLV2-8	LOC101927325
NFE2L1-DT	RPL5P22	IGLV3-1	RGS4
ZNF844	KRT16P2	IGLV3-10	ZNNT1
KLKB1	LINC02236	IGLV3-12	EPHA6
LOC105375446	SNX18P24	IGLV3-16	OBSCN
LOC107987057	RN7SL259P	IGLV3-19	BTG2
SPIRE2	ACVR2B	IGLV3-21	TMEM91
GDNF-AS1	SV2B	IGLV3-22	ITPRIPL1
ALDH8A1	NONOP2	IGLV3-25	LOC122319436
SYT7	OR2T6	IGLV3-27	TNNI1
GSG1	RN7SKP79	IGLV3-32	FYB1
LOC101929174	SRSF2P1	IGLV3-9	DCDC2
PRR7	ARHGAP21	IGLV4-3	ASS1
MROCKI	KRT8P35	IGLV4-60	LOC101929534
KMT2A	SH3GLB1	IGLV4-69	P2RY2
LOC105378410	LINC01543	IGLV5-37	ITGB1-DT
VXN	APOBEC4	IGLV5-39	PLAG1
RASSF2	INTS5	IGLV5-45	TMEM191B
FSIP2-AS1	GLYAT	IGLV5-48	APLNR
SLC6A16	NUCB1	IGLV5-52	ERCC6L2-AS1
NPIPB13	MAMSTR	IGLV6-57	ABCA10
ZNF334	IFITM3P1	IGLV7-43	HTR2A
PTGES	VCF1	IGLV7-46	SNED1
LYST	CASP16P	IGLV8-61	ARMH1
PCDHGC3	ZNF530	IGLV9-49	GFRA2
ALDH1A3-AS1	CRYBB2P1	C3	GPR141
MAGED4	MGAT5	C5	CD226
REEP6	PPP1R12B	CCL3P1	PAN3-AS1
HERC6	MIP	CKLF	RETREG1
LOC105375001	ABALON	CMA1	IGFLR1
DGCR6	TRIM75	CX3CL1	PPP1CB-DT
CTSG	ECEL1P3	CXCL17	TMEM44-AS1
C15orf62	SEC14L1	CCN1	SGIP1
LOC105372300	EIF4EBP2	EDN1	CCDC17
SLCO5A1	RPL29P27	EDN2	LOC105375001
FUT11	P2RY11	EDN3	ARL9
PCCB	ESAM	FGF10	PJVK
DOCK3	BCL2L1	LECT2	FAM13A-AS1
UBE2S	RPL32P17	PPBPP1	SAMD9L
GZMA	CT70	PROK2	CLDN15
SLC25A33	CHCHD2	SAA1	ITIH4
C1RL-AS1	RN7SKP235	SAA2	TENT5B
PEX5L	RN7SKP25	SBDS	LOC105378410
NPIPB15	BRWD3	SEMA3A	GPM6B
TRG-AS1	LETM1P2	SEMA3B	COL16A1
ZNF441	AK3P3	SEMA3C	ZNF266
LOC105377524	ARMCX6	SEMA3D	GNB3
TLR9	RPL23AP69	SEMA3E	TSHZ2
SATB1	MOB3B	SEMA3F	IFI6
PRRT2	KARS1P1	SEMA3G	FBXO24
IL6ST	H2BC14	SEMA4A	MTCP1
RCN2	VPS41	SEMA4B	GSTT2B
TMEM91	ERICH6B	SEMA4C	FBXL13
PFKP	MARCHF6	SEMA4D	ENTPD3
PLA2G2D	TSTD2	SEMA4F	LINC02615
MSRB3	SELENON	SEMA4G	TPRG1
CLDN10	PLPPR3	SEMA5A	CAHM
DDB2	ARPC3	SEMA5B	NT5C1A
RXRG	ITFG1-AS2	SEMA6A	KIRREL3
PNMA1	TRAV6	SEMA6B	LINC01144
SAMD3	RPL3P9	SEMA6C	TMEM38B
TPM2	LINC02469	SEMA6D	SMTNL2
RPP25	UXT	SEMA7A	LOC728485
CARF	CD2AP	SLIT1	P2RY14
PRKD1	OR9G2P	SLIT2	TOX
BMP8A	HNRNPA3P8	TNC	ENGASE
CCDC51	RBM22P1	TYMP	DDAH1
LOC105371493	PHB1P1	C5AR1	RAB33B-AS1
CNTN4	PPIL2	CCR9	ZNF763
LOC100505851	EEF1A1P46	CCRL2	CLIC2
PROK2	PTPN2P2	CMKLR1	LRRC38
SYP	PHB1P18	CX3CR1	LY6G5B
IFI27	RAB40C	CXCR3	GSTO2
COL5A1	IGKV2D-36	CXCR5	PITPNM3
DDIT4L	ARPC1AP2	ACKR3	EMILIN2
GDPD3	FGD5-AS1	CYSLTR1	FOXP2
TOX3	LINC02058	CYSLTR2	RPS6KA5
HMGN5	DBNL	ACKR1	DCAF8L2
CEBPA-DT	SEMA4D	EDNRA	PNISR
KIT	CFHR1	EDNRB	IGDCC4
LINC00339	RPL29P4	FPR1	CCIN
ANKRD23	WASF2	FPR2	LOC100129484
REELD1	HMGN2P40	GPR17	NRG1
LINC02615	PTPN14	GPR32	PHKA2-AS1
LOC105378120	NMD3P2	GPR33	S100A1
FLJ45513	BICD1P1	PTGDR2	ABCC11
PPP1R15A	RPL34P8	C5AR2	ABCC2
GGH	CDC5L	CXCR2	ACY1
HAR1A	RN7SL148P	LTB4R2	ADM-DT
INKA2	RPS4XP19	PLAUR	ADRB1
ADAMTS5	RNF11	PLXNA1	AHSP
IL15	CHORDC1P3	PLXNA2	AIM2
LINC02356	NEMF	PLXNA3	ALAS2
SPHKAP	FRG2GP	PLXNA4	ALB
ASIC3	WDR62	PLXNB1	ANGPTL7
SERTAD1	LINC02518	PLXNB2	ANKDD1B
KLHL29	FAM136CP	PLXNB3	ANKRD1
PRLR	BTBD1	PLXNC1	APOC3
LHPP	XXYLT1-AS1	PLXND1	ASPA
GRHPR	MAN1A1	PTAFR	ATP8B3
LOC105370689	KIAA1217	ROBO1	AXDND1
ABLIM2	HMGB1P23	ROBO2	BAALC-AS2
GASK1B-AS1	ROCK1P1	RXFP3	BHLHA15
RCN3	OR2B4P	XCR1	C13orf46
CTIF	BCAP31	ADM	C17orf98
FAM114A1	LINC02723	ADM2	C19orf84
LOC107984293	ITGA3	AGRP	C1QTNF1-AS1
SERPINE1	BNIP3L	AGT	C1QTNF9B
MYSM1	C11orf58	AMBN	C1RL-AS1
AOX1	ARF1	AMELX	C2CD4A
PPM1H	SLC25A6P3	AMH	C4BPA
TAF13	TRAV8-4	ANGPTL5	CADM2
FAM24B	UCP2	ANGPTL7	CALCR
RADX	SYN3-AS1	APLN	CALML3-AS1
TARID	PLPBP	AREG	CAMTA1-AS1
SPART	PCSK6	MANF	CCL19
BCL2	KRTAP19-5	CDNF	CFAP99
ZNF85	GNA13	ARTN	CHP2
PCMTD2	MAF1	AVP	CLEC12B
IL17B	OGFRL1	BDNF	COLEC10
HSD17B13	USP17L14P	BMP1	CREB3L3
ALX3	CUL9	BMP10	CRYBB3
LOC105376952	LINC01836	BMP15	CSF3
ACTN1	SNX10	BMP2	CYP17A1-AS1
CDK18	VCL	BMP3	CYP2D6
LOC105372759	BACE2	BMP4	CYP3A5
ADGRB3-DT	PIP4K2A	BMP5	DEFA3
MFSD4A	LINC00351	BMP6	DPYS
TNNI2	IGLV10-67	BMP7	EFCAB6-DT
MFAP2	UQCRH	BMP8A	EPB42
MTHFR	OR52A5	BMP8B	ERAS
BAIAP2-DT	OR7E105P	BTC	EREG
PJVK	ATP13A1	MYDGF	EYA1
PARVA	ZIK1	CALCA	FAM209A
FOXP2	LINC02513	CALCB	FAM27C
IGF1	ANK1	CAT	FAM83C-AS1
MORC4	NEIL3	CCK	FAM87A
CBLN2	MTCO3P7	CD320	FAT2
PTGFRN	RPL15P13	CD70	FCRL5
LOC105371472	ENTPD7	ADA2	FENDRR
TCF7	TBC1D21	CER1	FOLH1B
KBTBD11	MYOT	CGA	FOXA3
ASIC2	LNX1-AS2	CGB3	GABRA2
CH507-145C22.1	SUMO2	CGB1	GOLGA6L4
PATL2	ARF4	CGB2	GP9
PHKA2	FERMT3	CGB5	GPR158
H19	LINC03022	CGB7	GPR179
ACTA2-AS1	CNGB3	CGB8	GPR83
ZNF600	NFATC2IP	CHGA	GPRASP2
LOC105373255	GSN	CHGB	HBD
CHST8	LINC01738	CLCF1	HCG14
JCHAIN	GUCY1A1	CLEC11A	HCG15
MCTS2P	USP33	CMTM1	HDGFL1
ZNF302	RN7SL197P	CMTM2	HEATR4
CTXN1	WDR44	CMTM3	HEPACAM
LOC107984387	CD99	CMTM4	HIGD1C
METTL7A	NLRP1	CMTM5	HM13-AS1
TXNRD3	OSR1	CMTM6	HORMAD1
PPA1	NUDT18	CMTM7	IL18RAP
VIP	SSR4	CMTM8	IRX6
NAT8L	NXNP1	CNTF	ITPKA
FLNB	CSTF3-DT	CORT	JARID2-AS1
DLK2	SENP8	CRH	KBTBD13
XKRX	LINC01882	CSF1	KRT32
C3orf62	RPS4XP5	CSF2	KRT35
FKBP11	FTLP10	CSF3	LACTB2-AS1
PWAR6	PRKAR1A	CSH1	LDHAL6A
ASPA	RPL5P30	CSH2	LGALS7
ZNF594-DT	HS1BP3-IT1	CSHL1	LINC00032
ZNF674-AS1	LINC02923	CSPG5	LINC00173
BRICD5	LIPK	CTF1	LINC00184
KMT2E-AS1	TRAPPC1	CCN2	LINC00412
WWTR1-AS1	PLCB1-IT1	DKK1	LINC00487
TBC1D7-LOC100130357	RPS19P7	EBI3	LINC00537
CCBE1	GSTO1	EGF	LINC00871
FBXO21	RHOBTB2-AS1	EPGN	LINC00892
LOC105274304	MATR3P3	EPO	LINC00951
COL9A3	SOD1P1	EREG	LINC01341
CADPS2	XPO7	ESM1	LINC01451
GNB3	SERPINB2	FAM3B	LINC01530
C9orf72	PPIAP38	FAM3C	LINC01532
CCDC146	RUNDC1	FAM3D	LINC01645
PPP1R3E	UNC93B5	FGF1	LINC01711
LNCTAM34A	SUB1P3	FGF11	LINC01736
LRRC39	VRK1	FGF12	LINC01803
GLB1L2	ATF4	FGF13	LINC01842
JSRP1	PCDHB15	FGF14	LINC01933
FAM229B	ZNF277-AS1	FGF16	LINC02004
BTG1-DT	COX6CP11	FGF17	LINC02041
CDH3	F2R	FGF18	LINC02102
CLIC2	GCNT1P3	FGF19	LINC02193
CAPN12	STRN	FGF20	LINC02223
MANEA-DT	CHRM3-AS1	FGF21	LINC02302
TCAP	LINC01944	FGF22	LINC02340
AGAP5	RPS6P14	FGF23	LINC02367
LOC101928658	UCN3	FGF3	LINC02373
SDS	H2BC1	FGF4	LINC02424
CCDC17	RPL5P11	FGF5	LINC02478
LOC102724682	EEF1DP6	FGF6	LINC02636
GAPDH	KATNAL1	FGF7	LINC02724
CALU	FOXD4L6	FGF8	LINC02732
SIGLEC14	NEMP2-DT	FGF9	LINC02749
ZNF114	EDDM3DP	VEGFD	LINC02803
EXT1	MTCO3P1	FIGNL2	LMNTD2-AS1
GLB1	GADD45A	FLT3LG	LMO1
LAYN	RPS17P9	FSHB	LNCOC1
ZBTB7C	RPL12P43	GAL	LOC100128340
KHDRBS3	ZNF225	GALP	LOC100129316
ATP1B2	UBXN2A	GAST	LOC100130207
LOC105373791	IKBKE	GCG	LOC100287846
NFYC-AS1	TAOK1	GDF1	LOC100506076
CXXC4	LINC00237	GDF10	LOC100506274
STAM-DT	TRANK1	GDF11	LOC100507513
CX3CR1	LINC01551	GDF2	LOC100996442
ZNF404	HSPA1L	GDF3	LOC101927259
LOC101927673	HMGB1P20	GDF5	LOC101927538
MYO15A	TRIR	GDF6	LOC101927548
LOC105375521	ACTG1	GDF7	LOC101927610
GOLGA6L9	TIA1	GDF9	LOC101927898
BACE1	MINDY3	GDNF	LOC101928095
SBSPON	LINC03129	GH1	LOC101928573
MAP1LC3B2	HEMGN	GH2	LOC101929004
CCDC18	CDC37	GHRH	LOC101929540
PCDHGB6	ARL14EP-DT	GHRL	LOC101929566
TMEM37	ZDHHC20P1	GIP	LOC101929756
MAP10	OXCT1-AS1	GKN1	LOC101930026
MMP15	BTF3P12	GMFB	LOC101930028
ZNF471	TNK2	GMFG	LOC102723360
BMF	RPL26P19	GNRH1	LOC102723862
WDFY3-AS2	DTX3	GNRH2	LOC102724637
ZNF549	APP	GPHA2	LOC102724736
GZMB	TAS2R10	GPHB5	LOC102724900
PDLIM7	LINC01907	GPI	LOC102725227
LUC7L2	CCDC7	GREM1	LOC103908605
KCNK17	MGAT4B	GREM2	LOC105369203
DSE	VN1R28P	GRP	LOC105369370
LINC00632	BLK	GUCA2A	LOC105369463
OR2B6	SDCBP2-AS1	HBEGF	LOC105369690
FBXL13	TET2	HDGF	LOC105370348
LOC107984659	NUCKS1	HDGFL3	LOC105370492
BTG2	PTGER4P2	IAPP	LOC105370754
SCML1	NPM1P36	IFNE	LOC105370780
FBXW9	OR2AT2P	IFNK	LOC105370833
TLR1	RFPL2	IFNW1	LOC105370970
EIF3C	CECR2	IGF1	LOC105370986
MASP2	LYZ	IGF2	LOC105370991
SHC4	CDH13-AS2	IL11	LOC105371021
ZNF737	OR7E59P	IL12A	LOC105371036
SLC25A25	OSBPL3	IL16	LOC105371067
BAMBI	MICALL2	IL17B	LOC105371209
CADM3-AS1	POLR3KP2	IL17C	LOC105371328
LOC105374298	ZNRF3-IT1	IL17D	LOC105371362
IL18	TUBAP11	IL17F	LOC105372263
ERN1	THSD7A	IL19	LOC105372492
PCDH17	LINC02520	IL1F10	LOC105372511
TARS1-DT	TERB2	IL36RN	LOC105372903
MYC	EML2	IL36A	LOC105373074
NOXA1	VN1R3	IL37	LOC105373126
RHBG	RPS17P13	IL36B	LOC105373234
NTRK2	STRADB	IL36G	LOC105373288
RGS13	PDE4DIPP6	IL1RN	LOC105373479
IL20	AFP	IL20	LOC105374354
PCAT6	PARD6BP1	IL21	LOC105374355
PPP2CB	KRT10-AS1	IL23A	LOC105374412
LOC105377378	ATP6AP2	IL24	LOC105374443
MGST1	RPL35AP	IL25	LOC105374493
KRT13	OR2T8	IL26	LOC105374537
MS4A2	RASGEF1A	IFNL3	LOC105374590
DCAF8L2	PDIA3	IL3	LOC105374612
SCNN1D	RTL1	IL31	LOC105374808
PIK3R3	FTL	IL32	LOC105374862
ABCA10	RPL28	IL33	LOC105375218
CPA3	KCNN3	IL34	LOC105375284
PDLIM3	MTND1P33	IL5	LOC105375369
CCNP	ARL6IP1	IL6ST	LOC105375547
CCL19	SPPL3	IL7	LOC105375655
PRAF2	RPSAP21	IL9	LOC105375846
C16orf95	OR2H1	INHA	LOC105375924
MGAM2	ATP5MC2P1	INHBA	LOC105375962
AHSP	CATIP	INHBB	LOC105376000
LOC115308161	PHKB	INHBC	LOC105376058
LOC105376253	ATP6V1G1P1	INHBE	LOC105376070
PDZD7	ACTG1P1	INS	LOC105376231
IRX5	HNRNPA1P16	INS-IGF2	LOC105376250
LOC105373754	DNAAF4	INSL3	LOC105376253
NR4A1AS	KRTAP10-3	INSL4	LOC105376526
ACACB	PPIAP42	INSL5	LOC105376781
SATB2	RPL15P9	INSL6	LOC105377116
LOC107986466	LRRC42	JAG1	LOC105377161
MGC2889	ARL4AP3	JAG2	LOC105377329
KCNJ5	HIF1A	FGF7P6	LOC105377378
LEFTY1	TCEA1P4	FGF7P3	LOC105377402
DHRS9	RPL10P7	KITLG	LOC105377496
PRAM1	IL6-AS1	KL	LOC105377626
CALML6	CLMN	LACRT	LOC105377689
NME8	PYCARD-AS1	LEFTY1	LOC105377920
OR51E1	RLIG1P2	LEFTY2	LOC105378008
ANKLE1	RFX2-AS1	LHB	LOC105378029
MIR23AHG	RN7SL487P	LIF	LOC105378075
CAVIN2	HMGN2P19	LRSAM1	LOC105378678
CHRNA10	RABGAP1	LTB	LOC105378937
MROH7	KIF21B	LTBP2	LOC105379444
FSIP2-AS2	BARD1	LTBP3	LOC105379719
TMEM229B	CDC42P6	LTBP4	LOC107984088
ZNF66	CDC42P1	MDK	LOC107984215
CAVIN3	RAG2	MIA	LOC107984275
MMP2	OR2M5	MLN	LOC107984313
HRH2	PRSS48	MSTN	LOC107984338
LOC105371314	RPL6P3	NAMPT	LOC107984402
TMEM63A	MYL6P2	NDP	LOC107984450
EEF1B2	TUBB7P	NENF	LOC107984473
TMEM161B-DT	LINC00322	NGF	LOC107984482
MOXD1	SF3A3P1	NMB	LOC107984805
PTGIS	YWHAZP3	NODAL	LOC107984886
AZIN2	OR14A16	CCN3	LOC107985010
KIAA0825	ID2	NPFF	LOC107985023
GOLGA8Q	MYH11	NPPA	LOC107985079
LOC105370941	TAOK3	NPPB	LOC107985289
ANO9	POLR3D	NPPC	LOC107985524
LRRC66	ALDH1A3	NPY	LOC107985582
NUDT13	MAOB	NRG1	LOC107985680
SPATS2L	TUG1	NRG2	LOC107985784
DACT2	ELFN1-AS1	NRG3	LOC107985959
LRCOL1	HK2P1	NRG4	LOC107986029
TAGLN	ATP5MG	NRTN	LOC107986058
GSTO2	PDCL3P1	NTF3	LOC107986305
EPYC	RPS21-DT	NTF4	LOC107986489
RSKR	DRG2	NTS	LOC107986584
EPHA6	KRT18P48	NUDT6	LOC107986660
ACTA2	ARMCX4	OGN	LOC107986853
ZNF423	LY9	OSGIN1	LOC107986855
HDAC9	TERT	OSM	LOC107986870
ZNF469	ANK2	OSTN	LOC107986872
RIPOR3	TTC24	OXT	LOC107987013
LOC100506289	CRIPTOP7	ENDOU	LOC107987266
RHOBTB1	TFDP1P2	PDGFA	LOC112267905
LOC107986031	RHBDD3	PDGFB	LOC112268189
LOC101927966	RPS8P3	PDGFC	LOC112268202
ZNF253	SENP7	PDGFD	LOC112268445
RAB37	ZNF425	PDGFRL	LOC284412
CTTNBP2	RDH11	PGF	LOC339975
ZNF595	FAM32EP	PMCH	LOC400212
PPP1R1B	MPPE1	PNOC	LOC554249
ZNF552	CSNK1G2P1	POMC	LOC729681
MTSS1	HRG	PPBPP2	LRIT3
CD8A	UBE2H	PPY	LRP8-DT
DAG1	MEA1	PRL	LY6G6C
LOXL1-AS1	MTMR2	PRLH	LYPD3
STAC2	OR9G4	PROK1	MAD2L1-DT
AMT	NANOGP5	PSPN	MAGED4
ZNF763	GSTT4	PTH	MAGI1-IT1
CDH18	AMER1	PTH2	MAMDC2-AS1
NIPAL2	NAMPTP3	PTHLH	MEIG1
CHI3L1	VPS51P1	PTN	MEIOB
SCG2	LINC01754	PYY	MGC2889
APRG1	TRAV3	QRFP	MIR378D2HG
HCG11	PXK	RABEP1	MIR9-1HG
RPL22L1	EEF1A1P42	RABEP2	MUC3A
TSC22D1-AS1	GOLGA5	REG1A	MYCL
NUDT11	LGALS9B	RETN	MYL7
FAM76B	TEX12	RETNLB	MYMK
LRRC42	GRTP1	RLN1	MYO3A
HIC2	MAPK1IP1L	RLN2	MYOSLID-AS1
GNLY	C6orf62	RLN3	NCCRP1
MCOLN3	OR7E43P	SCG2	NKAIN1
ILF3-DT	SLK	SCGB3A1	NPAS4
CNKSR1	OAZ1	SCT	ODAPH
GPR150	BAK1P1	AIMP1	OR56B2P
HSPB8	RN7SL111P	SECTM1	PAX5
TMEM64	TGFBR2	SLURP1	PCDH15
HSPA8	CKS1BP5	SPP1	PCDHA6
CERCAM	SKAP2	SST	PCDHGC4
ECT2L	ROCK2	STC1	PLA2G4B
PEAK3	IGKV2OR2-1	STC2	PLGLB1
EBLN2	AGTPBP1	TAC1	POPDC3
DLL4	ATP5F1B	TDGF1	POU2F3
LOC101928421	RN7SL326P	TDGF1P3	PPP1R26-AS1
GJC2	EIF4A2P4	TG	PPP1R42
LOC105374968	RPSAP60	TGFA	PRKD3-DT
PDE1B	CLEC1B	TGFB2	PROK2
ITGAX	DNAAF5	TGFB3	PTTG2
LETM2	RPL17P22	THPO	RASSF10
PCSK1	PTPN12	TNFRSF11B	RBMXL2
OR52N4	RN7SKP156	TNFSF12	RFPL3
PEA15	C1orf74	TNFSF13	RGPD1
NPFF	UQCR11	TNFSF13B	RIMBP3C
ZNF256	OR7E103P	TNFSF14	RIT2
POU6F1	RPL36P15	TNFSF15	RNF151
ZNF589	SNORD3G	TNFSF18	RNF17
SLAMF7	RIPOR2	TNFSF8	RUNX3
SOX15	LINC01887	TNFSF9	SATB1-AS1
FREM2	HMGB1P49	TOR2A	SATB2
C11orf71	PCDHB4	TRH	SCTR-AS1
LINC01785	HNRNPA2B1	TSHB	SLC24A2
SNED1	C15orf48	TSLP	SLC26A7
GXYLT2	HSPA8P20	TXLNA	SLC28A2
FAM225A	PRMT5P1	UCN	SLC47A2
IRF9	MPHOSPH10P2	UCN2	SLC6A12-AS1
NUDT16-DT	ZNF649-AS1	UCN3	SLITRK3
LOC105370672	RGS19	UTS2	SMIM14-DT
GRIA1	RPL19P14	UTS2B	SNX31
CAPN6	STAG2	VEGFB	SPATA1
PLAT	SRSF9P1	VEGFC	SPTSSB
SCN8A	MFSD1	VGF	SST
LOC105373095	AGPAT4	VIP	STEAP3-AS1
CDC20-DT	MCFD2P1	ACVR1B	STMND1
EPHA4	BEND2	ACVR1C	STON1-GTF2A1L
LOC105373851	UBE2CP4	ACVR2A	SULT1E1
IGF2	WDR1	ACVR2B	SUPT20HL1
LINC02009	C16orf92	ACVRL1	SV2C-AS1
TOX	EIF3CL	ADCYAP1R1	SYCE3
CFAP57	FAAP100	ADIPOR1	SYCP3
ANKRA2	CASK	ADIPOR2	TAFA4
PLAGL1	PRAMEF4	ADRB1	TARP
ZNF683	GABARAPL2	ADRB2	TAS2R19
PHKA2-AS1	NCF4	AGTR1	TASL
KYAT3	MGLL	AGTR2	TDRKH-AS1
ERAP2	PCMT1	AMHR2	TEN1-CDK3
MARCKSL1	CPN1	ANGPT1	TENM1
AKAP6	ODAD4	ANGPT4	TET2-AS1
KCTD1	ARPC1B	ANGPTL1	TEX26
UQCC2	HLA-B	ANGPTL2	TFAP2A
HLA-DRB1	FAM86FP	ANGPTL3	TFAP2A-AS1
ZNF662	RN7SKP15	ANGPTL4	TMCO1-AS1
PHF7	RPL4	ANGPTL6	TMCO2
MBNL3	IGF2BP2	APLNR	TMED6
GPT	NAGPA	AR	TMEM167B-DT
LOC112268021	OR4A15	AVPR1A	TMEM190
LOC107986718	FAM20B	AVPR1B	TMEM52B
SLFN13	TUBGCP2	AVPR2	TNFRSF13C
SSBP3-AS1	DNAJC19P8	BMPR1A	TOLLIP-DT
UPB1	ABCA2	BMPR1B	TPM1-AS
LOC107984281	VHLL	BMPR2	TRIM73
NINJ2-AS1	MAPK6P5	BRD8	TTC39C-AS1
COA6-AS1	RN7SL771P	C3AR1	TTC4
LINC02478	GSE1	CALCR	TUBB2B
SEL1L2	MAPRE2	CALCRL	UBXN7-AS1
CRMP1	CYCSP1	CNTFR	UCP1
EMILIN1	RN7SL384P	CRHR1	VOPP1-DT
TBC1D8B	RPS20P1	CRHR2	VSIG8
LOC101927055	RPL35AP32	CRIM1	WEE2
HBM	ELK3	CRLF1	WNT3A
DOP1A	FCRLA	CRLF2	XAGE2
MYL9	FBLL1	CRLF3	XKR3
ZFHX2	KIAA1549	CSF1R	ZFPM1-AS1
CLSTN2	RPS4X	CSF2RA	ZNF560
CD226	GET1	CSF2RB	ATXN7L3-AS1
LINC00528	NOVA2	CSF3R	LOC105369820
CLEC4M	RPS21	EGFR	LOC112268463
LYPD3	LINC00431	ENG	MIR155HG
AQP3	KRT18P54	EPOR	AQP11
LOC101927741	DEFB128	ESR1	SLC25A27
MEG9	MEF2A	ESR2	ADAMTS5
ZNF267	ABCC4	ESRRA	LYVE1
CLEC9A	GRK3	ESRRB	HLA-DPB1
CXCR3	ENDOD1	ESRRG	MIR222HG
LOC105370297	RPL7P32	FGFR1	NUP210
FSCN1	RPL10P1	FGFR2	ELN
UQCRFS1-DT	PSMC1P2	FGFR3	AQP3
CHST3	PPIAP88	FGFR4	TAGLN
MAFG-DT	SERPINH1P1	FGFRL1	COL3A1
SLC9A3-AS1	TIGD4	FLT1	SLC12A2
LOC100130992	ZNF286A-TBC1D26	FLT3	PALM3
RNASE1	MXD1	FLT4	HSDL2-AS1
PRRX1	ZNF416	FSHR	FSCN2
ADAM20	MTCYBP39	GALR2	DDO
PPP1R2B	YWHAQ	GALR3	TNMD
HAMP	RTN4	GCGR	KLHDC1
SCAMP1-AS1	CLEC4GP1	GHR	HPGD
PAN3-AS1	EVI2B	GHRHR	RAC3
DPEP2	LINC02607	GHSR	RTN1
TCEAL3	SLC30A8	GIPR	HPCAL4
HLA-DRA	QTRT2	GLP1R	ELMO3
COL3A1	ANGPT1	GLP2R	NBEAL2
IGFN1	SPATA31E2P	GNRHR	GOLGA8H
C1orf53	NPC2	GPER1	LGALS4
LAPTM4B	MAT1A	HNF4A	UBAP1L
POU2F1	ALPK3	HNF4G	SNX10-AS1
CYP26B1	LINC01746	HTR3A	SP140
LOC107984006	LINC01028	HTR3B	QRICH2
TMED3	RPS27AP6	HTR3C	LOC105377663
TCTN1	LINC02699	HTR3D	STC2
LINC01359	RPS7P3	HTR3E	MIR23AHG
ZDHHC11B	SUSD1	IFNGR2	H19
LOC105376982	ZNF275	IGF1R	PTPRD
ARFGEF1-DT	RN7SKP37	IGF2R	MYO5A
SH3D19	OR11H4	IL10RA	FBXO16
CIITA	ARPC2	IL10RB	UNC5A
GCNT1	WFDC3	IL11RA	USP2
MTUS1-DT	POM121L13P	IL12RB1	GCNA
EZH1	PDLIM1	IL12RB2	ZNF547
SLC2A3	SRGN	IL13RA1	SCNN1D
SPTBN2	GAN	IL13RA2	PPARGC1B
LOC105376090	ZNF517	IL15RA	AKAP6
HSDL2-AS1	RPS26P58	IL2RB	IRF4
CCR5	YBX1P9	IL17RA	MSTN
GATA6	SHISA5P1	IL17RB	MAGED1
MYOF	CHRNA7	IL17RC	PCDH7
RNF32-AS1	TAOK2	IL17RD	EDA2R
TEDC2	COX6C	IL17RE	TMEM37
ITM2A	ABCC3	IL18R1	IKZF3
GAS6-AS1	HPGD	IL18RAP	LOC107986185
DEPDC4	ANKRD44-IT1	IL1R1	LOC107986583
TMEM140	CAST	IL1R2	PTPRZ1
LOC105377449	NUP210P1	IL1RAP	TNFSF13B
TBX18	SLC22A1	IL1RL1	BMP8A
LOC105375634	LINC03116	IL1RL2	HMOX1
HMOX1	CLDN24	IL20RA	HLA-DMB
LOC107984695	BET1	IL20RB	TLR6
SNHG20	RN7SL521P	IL21R	DNAJC9-AS1
LOC107985057	RPL13AP16	IL22RA1	LOC101928421
LOC285638	GOLGA8VP	IL22RA2	LOC105377524
BAIAP3	TMEM219	IL23R	ZNF267
TMEM147-AS1	IMP3P1	IL27RA	HPR
RAB11FIP4	TMEM42	IL2RA	SCN8A
PRAMEF19	PDXDC2P-NPIPB14P	IL2RG	ACTA2
ZNF514	ZNF235	IL31RA	TMEM140
FGFBP2	TSPOAP1-AS1	IL3RA	PRRT2
PTOV1-AS2	HMGN2P17	IL4R	MAPK8IP3
LOC107987142	ZDHHC2	IL5RA	ADAMTS4
SNAI3	RAC1P3	IL6R	MSC
LINC00265	MTND4P30	IL9R	JUNB
DRD4	RPL32P36	INSR	SELP
LOC105374339	NTAN1	KDR	N4BP2L2-IT2
LINC02884	CFHR5	LEPR	PDLIM3
LOC105377663	CDK18	LGR4	SEMA4A
FSCN2	RPL35AP7	LGR5	LOC100506474
HSD11B1	XAGE3	LGR6	EDNRA
LOC102723539	RN7SL205P	LHCGR	NECAB1
TENM3	BAHCC1	LIFR	LOC105373184
LOC105372295	SLC50A1	LTBR	OR2A1
KLK14	C19orf33	MC1R	LUC7L3
LOC105371058	HMGB3P19	MC2R	HTRA3
NEU4	MTND3P10	MC3R	CT66
HS3ST2	INSC	MC4R	LOC100129203
LOC107985877	KRTAP3-4P	MCHR1	TMEM63A
C16orf95-DT	PKIG	MCHR2	CLMAT3
ZNF625-ZNF20	LAMTOR1	MET	GPR68
EPHA7	CENPA	MLNR	IGF2BP3
LINC02940	OR10R1P	MPL	PGAM2
AASS	HCG21	MTNR1A	SKAP1
OLFML2A	HEATR5A-DT	MTNR1B	LOC105375730
LOC105375369	PNMA8C	NGFR	PYCR1
MAP2	GLTC1	NMBR	ZNF708
LIME1	FAM124A	NPR1	UBE2S
COL4A3	SPRY3	NPR3	ZNF844
LOC100506123	VAC14	NR0B1	LOC107984293
SNHG28	WBP1LP5	NR0B2	TEC
SMTNL2	CTRB2	NR1D1	CA12
PCSK4	MIDEAS	NR1D2	FBXL16
LINC01117	OR10J5	NR1H2	LINC02875
SLC26A4	ZNF30-AS1	NR1H3	LOC105373774
DAP	LINC02480	NR1H4	SEMA6A-AS1
SULT1C2	SHISA5P2	NR1I2	WSCD2
DACT1	IRGQ	NR1I3	GAB3
MAP6D1	RPS3AP54	NR2C1	TIGIT
SEZ6L2	PRKAR2B	NR2C2	BCL10-AS1
IFI6	WSB2	NR2E1	TEPP
LOXHD1	C1orf198	NR2E3	KIAA0513
LINC02360	COL6A3	NR2F1	CROCC2
LOC105378890	FAM230J	NR2F2	KCNRG
ERCC2	PAGE5	NR2F6	LOC101927759
TFAP2E	RN7SL713P	NR3C1	LOC112268458
MILR1	ADRB2	NR3C2	MS4A14
ITGAD	RCN2	NR4A1	SLFNL1
FAAH	LIMS1	NR4A2	ZNF516-AS1
RNFT1-DT	FGFR3P5	NR4A3	ZNRD2-DT
C5AR2	TRHDE-AS1	NR5A1	AHNAK2
HTRA1	CHEK2P2	NR5A2	MIR29B2CHG
DDX60L	RYKP1	NR6A1	HES6
PPT2-EGFL8	OR7E97P	NRP1	METTL21C
IRAG2	FSTL3	NRP2	LOC107985877
F11	MCU	OGFR	LOC107987245
NPM2	LINC00408	OPRD1	TMEM147-AS1
WWC2	USP6	OPRK1	COA6-AS1
NPTXR	CLCN3	OPRL1	DDIT4
FRMPD3	GAPDHP65	OPRM1	GLS2
RAD1	TPTE2P3	OSMR	HEXA-AS1
TMEM38B	GTF3C1	OXTR	KLRF1
LOC105378383	RNASE11	PGR	LINC00987
LOC100996583	ACTG1P14	PGRMC2	LOC105376819
ZC3H6	MTCO1P29	PPARA	LOC105376972
NPY	CSNK1G3	PPARD	LOC441204
SLC40A1	EEF1DP4	PRLHR	PWRN1
XPNPEP2	GNB1	PRLR	SGCZ
OXCT1-AS1	PDE2A-AS1	PTGER1	SHC3
LOC105371622	RAB25	PTGER2	SLC6A11
UNC5A	FAM219A	PTGER3	SNRK-AS1
LOC107985021	BICD2	PTGER4	TOX-DT
LOC107985020	MGAT3-AS1	PTGFR	C4B
SPATA1	BCL2	PTH1R	CTTNBP2
NR0B1	OR6Y1	PTH2R	LINC-PINT
SNRK-AS1	BOLA2P2	RARA	LOC105374584
IFITM2	OR6F1	RARB	MTTP
EDIL3	LINC01103	RARG	LOC105373656
CLEC2D	FAM201B	RORA	PARVG
HEXA-AS1	LRMDA	RORB	RFPL3S
LOC100996318	MIB1	RORC	HS3ST3B1
NEFH	FMNL3	RXFP1	IER3
STMP1	ACTB	RXFP2	MIR4453HG
CHAC2	ADGRD1-AS1	RXRA	AK4
LRRC55	KRTAP2-5P	RXRB	CATSPER2
FERMT2	TAF1C	RXRG	LOC101930112
LOC400499	TANC1	S1PR1	DIO3OS
ZNF436-AS1	PNLIPRP1	S1PR2	IQCN
ITGB2-AS1	TCHP	SCTR	L3MBTL1
TAFAZZIN	PRR11P1	SDC1	SLC38A5
LOC105377689	RPGRIP1L	SDC2	DCST1-AS1
RAB33B-AS1	RPS10P21	SDC3	DMC1
C16orf89	PSG11-AS1	SDC4	KLC2-AS1
RAI14	ATP5MK	SORT1	LIPJ
LOC105377329	ATP7BP1	SSTR1	LOC105378248
LOC105372902	RFNG	SSTR2	LOC105378935
ERMN	CLDN25	SSTR5	LOC107986712
PRKRIP1	CANT1	ST2	OBSCN-AS1
SUCNR1	MT-CO3	TACR1	PPP1R2B
GLIS1	ZFYVE19	TEK	S100B
SNHG12	GYG1P2	TGFBR1	USP6
NEBL	AKIRIN1P1	TGFBR2	PLA2G6
DNHD1	GAPDHP47	TGFBR3	IL17B
BCL10-AS1	SNRPN	THRA	SORL1
CBARP	ANO3-AS1	THRB	ID2
IER3	CLDN11	TIE1	TCAP
GJB2	EID1	TNFRSF10C	PFKP
SSUH2	OR7E91P	TNFRSF10D	LOC107984588
CLEC4A	ZFYVE26	TNFRSF11A	CAPS2
HLA-DPB1	UBE2J1	TNFRSF12A	GSDMB
NXPE2	ARLN	TNFRSF13B	LOC100505498
STUM	CTIF-AS1	TNFRSF13C	MSS51
LOC107985054	ANKHD1-DT	TNFRSF14	KCNT1
GVQW3	GOLGA2P5	TNFRSF17	DDB2
OR13A1	CD37	TNFRSF18	ADAM28
S100B	ARMCX7P	TNFRSF19	CC2D2B
RGS12	HMGN1P35	TNFRSF1A	HSPB3
LOC105374615	NSA2P4	TNFRSF1B	MYH7B
TDGF1	CSE1L	TNFRSF21	LOC100289230
LOC105372639	TAB2	TNFRSF25	GARRE1
S100A1	JAG1	TNFRSF4	ACVR2B
SLC13A5	DCAF15	TNFRSF6B	BRCA2
IFIT1	LSM2P2	TNFRSF8	HLA-DRA
TSPAN33	LAIR1	TNFRSF9	RGS12
LOC105373896	ZNF165	TRHR	INMT
SNRPN	MEF2C-AS2	TSHR	LINC01355
LOC107987245	CFL1P2	TUBB3	DPY19L2
GABRR2	KNOP1	VIPR1	FN1
JAML	MED26	VIPR2	IQGAP2
GRTP1-AS1	BNIP3P34	PTPN11	FAM157A
HLA-DMB	ARHGEF12	ICAM2	FLJ38576
HCN3	NME8	ITGAL	IFNG
HLA-F	SPATA46	ITGB2	LOC100652999
AKR1C1	H2BP6	PAK1	LOC105369313
GNRH2	OR52K2	NCR2	LOC105373794
MAGEL2	LINC02485	TYROBP	LSMEM2
APOLD1	RPS26P38	LCK	MYO1D-DT
SLC15A1	HLA-A	FCGR3A	OLAH
THBS1	ARHGAP23	FCGR3B	PTPRH
PLGRKT	MROH1	NCR1	TMOD4
PITPNC1	RAB11B	NCR3	WDR35-DT
MTMR7	MAS1	CD247	LOC105374304
SMAD6	ZNF271P	ZAP70	MYCBPAP
CDK15	RPS12P32	LCP2	PARP15
LOC107984277	SNX18P23	LAT	DLL4
FAM183A	RPL17P39	PLCG1	RTL9
GIPR	PABPN1P2	SH3BP2	ACTC1
MAN1C1	MRPL22P1	FYN	SLC39A8
CALHM5	RFPL3S	SHC2	DLEU2
LOC100507437	KRTAP29-1	SHC4	LINC01905
PRIMA1	ARHGEF28	SHC3	LOXHD1
SPTSSB	HNRNPK	SHC1	SHC4
USP45	VSIG10	GRB2	CDK15
MAF	ATP6V1A	SOS1	SLC16A10
RAPGEF4	NACC2	SOS2	LOC105376958
PCP2	OR7G3	ARAF	THORLNC
HSPA2	ARL5AP3	BRAF	WDFY3-AS2
SYCP2L	TRAV38-2DV8	RAF1	LOC107985216
LOC105376447	XYLT1	HCST	P2RY13
LOC100652999	CD24P5	CD48	LIME1
D2HGDH	USP12	CD244	NEBL
LINC01694	ENTPD3	PRKCA	VSIG2
TMEM255A	CCNG1	PRKCG	MYO1G
LOC107986303	TOMM22P3	SH2D1B	MOB3B
USP54	ABHD16B	SH2D1A	COL24A1
SCML4	RPL17P11	FAS	LYG1
APOC1	EEF1A1P4	GZMB	H1-10-AS1
UBXN7-AS1	LIN7C	PRF1	DNAH1
HOPX	HMGB3P1	CASP3	DNM3
SPN	SLC13A5	BID	PCBP3
MX1	SLC35C2P1	CD3D	SLITRK5
BOC	RN7SL404P	CD3E	KCNQ4
STXBP5-AS1	LARP1BP2	CD3G	NAV1
TEX45	FNBP1L	PTPRC	ZNF441
RSAD2	TBC1D16	ITK	ADGRF3
GPR174	OR8U3	TEC	AKAP3
ZNF582-DT	BEX4	NCK1	ANKRD23
NRP2	H4C5	NCK2	BEAN1-AS1
EIPR1	NCK2-AS1	GRAP2	BLACAT1
ART3	GPC6-AS1	PAK2	C1QTNF7-AS1
CXCL13	PPP1R2C	PAK3	CALML6
TM7SF2	RN7SL417P	PAK4	ERBB4
TNMD	PCBD2	PAK6	ETV7
IGFBP5	SEC13P1	PAK5	EYA4
BCL11B	POLR1HASP	RHOA	FLACC1
MIDN	IFNA11P	CDC42	GPR19
ZNF100	EEF1A1P34	CD28	LINC02649
CFD	LRRC30	ICOS	LOC105371480
LOC105376972	TMEM240	MAP3K8	LOC105372282
MLLT11	NUDT21	MAP3K14	LOC105372709
LOC107986583	RHBDF2	CTLA4	LOC105375902
P3H2	MIF-AS1	CBLC	LOC105377785
IRX6	P4HB	CBL	LOC107986656
LOC105376579	H2BC17	CBLB	OTOF
NAP1L5	SMYD3-AS1	CDK4	PVALB
IGFBP7	RPS6KA2-AS1	RASGRP1	SORCS1
LINC01424	OR7D4	PDK1	TDRD6
ITIH4	OR2T27	PRKCQ	TTYH1
KIAA0513	RN7SKP100	TRAC	NPHP3-ACAD11
NUAK1	RPL17P6	TRAJ1	DUSP1
RBM38-AS1	EIF1AX	TRAJ2	OSBPL3
EFCAB2	CHCHD4P3	TRAJ3	TNIK
CXCL10	SV2C-AS1	TRAJ4	PTPRD-AS1
LINC01106	RASA3	TRAJ5	LOC107986858
DICER1-AS1	SESTD1	TRAJ6	TMEM45A
MORF4L2	GNAS	TRAJ7	CNTNAP3B
CD300LF	ACTE1P	TRAJ8	GRM7
FAM118A	GJA9	TRAJ9	IGF2
WNT6	ERLN	TRAJ10	NPNT
PDGFRL	KANK1	TRAJ11	IFIH1
LAT	PDE9A	TRAJ12	ADAM20
MFSD2A	RNF26	TRAJ13	TRPV1
LOC105372098	LINC01370	TRAJ14	LINC02126
COL8A1	ITGB1BP2	TRAJ15	CPLX1
PANX2	JRK	TRAJ16	LOC100130992
C16orf87	RPL35AP15	TRAJ17	SLC7A4
ITSN1	ADI1P1	TRAJ18	CCDC88B
LINC02244	PPM1AP1	TRAJ19	FNTB
DIO3OS	PPIAP49	TRAJ20	LOC102723906
LOC100506497	CEP76	TRAJ21	SMIM5
CLNK	ALS2CL	TRAJ22	ENOX1
LRRTM1	TMX1P2	TRAJ23	PHACTR1
TMEM273	ACSF3	TRAJ24	SNHG28
CAV1	RPSAP37	TRAJ25	ARL4D
ITGAL	POM121L1P	TRAJ26	HTATIP2
LOC101927263	ERICH5	TRAJ27	LINC00910
LOC729681	SERPINF1	TRAJ28	GABBR1
IGSF10	MPL	TRAJ29	FBLN5
C8orf44	NRGN	TRAJ30	NUDT13
LINC01710	SPINT3	TRAJ31	BRME1
LINC02728	ARNT2	TRAJ32	CLGN
CCR6	BTF3P14	TRAJ33	DNAJC3-DT
SPATA25	RABGAP1L	TRAJ34	LOC105370508
LOC112268458	ABCF3	TRAJ35	CAVIN2
ALOX12-AS1	PPP3R1	TRAJ36	PPP1R1A
ADAM23	TP53RK-DT	TRAJ37	DUSP5
ST6GALNAC2	TMEM92	TRAJ38	LINC01914
CD151	MTMR10	TRAJ39	SAMD5
STYK1	PACSIN2	TRAJ40	PCSK4
TTC28-AS1	PCSK1	TRAJ41	TRABD2B
AK4	TBC1D3F	TRAJ42	LOC100506235
LOC112268187	GSTK1	TRAJ43	LOC101928068
CLGN	FOXK1	TRAJ44	LOC105370569
LOC107986485	OR51H1	TRAJ45	PDZD7
SACS	SLC41A1	TRAJ46	CRYGS
TOLLIP-DT	PFN1P10	TRAJ47	MEG3
RPH3AL-AS1	MT-ND4L	TRAJ48	ZNF141
TLE3	PAK4	TRAJ49	GCNT1
DLK1	RPL23AP38	TRAJ50	HEG1
NR4A1	LINC01875	TRAJ52	BAMBI
LOC107986192	USP27X	TRAJ53	DDIT4L
LRRC38	SRPRA	TRAJ54	LOC101927550
LOC101929996	NAALAD2	TRAJ56	SLC2A4
NLRP14	YWHAE	TRAJ57	ACOXL
NEMP2-DT	IGFALS	TRAJ58	ANKRD20A4-ANKRD20A20P
TTC22	AP1G2	TRAJ59	DYNLT2
LOC105374187	DDX25-AS1	TRAJ61	FOSL2-AS1
MSTN	AIF1	TRAV1-1	GRM7-AS1
RSPO3	LRRC8B	TRAV1-2	KRTAP4-11
PPARGC1B	BTBD9	TRAV2	LOC105371998
LOC107986613	TMEM132D	TRAV3	LOC105372836
CHROMR	PPIP5K1P1	TRAV4	LOC105377308
MMP17	RPS15AP5	TRAV5	LOC107986250
GABPB1-IT1	KCNJ11	TRAV7	MSANTD1
GPM6B	GPR21	TRAV8-1	MT1G
C1orf226	NOP56P1	TRAV8-2	PCDHB8
SGF29	ASXL1	TRAV8-3	RCCD1-AS1
AJAP1	TLN1	TRAV8-4	RSPO2
LMCD1	PABPC1L2B	TRAV8-6	SNURF
LOC107984749	DRC3	TRAV8-7	TGFBR3L
DUSP16	HNRNPA1P67	TRAV9-1	TMEM92-AS1
SP110	PCYT1B	TRAV9-2	WDR11-DT
EPHX3	PPP1R26P5	TRAV10	XG
MTCP1	SPATA31D4	TRAV12-1	DRD4
PLAG1	RPL15P8	TRAV12-2	GOLGA8R
FGFR2	RPLP0P12	TRAV12-3	LINC00506
NAALAD2	OR8V1P	TRAV13-1	MIS18A-AS1
CD52	DMAP1	TRAV13-2	REEP6
C4orf50	RPLP0P3	TRAV14DV4	KYAT3
PRPH	DBF4P1	TRAV16	OR51E1
LOC105373043	LTBP1	TRAV17	TLR1
NAV1	TBX5	TRAV18	ZNF253
FIGNL2	ERCC3	TRAV19	ATP8A1
SMOC2	SOD1	TRAV20	HSPH1
ADHFE1	ZBTB43	TRAV21	ACTA2-AS1
CCER2	PLXNA2	TRAV22	PGBD4
PYHIN1	POLN	TRAV23DV6	DBH-AS1
STK26	FABP9	TRAV24	ARL17A
ADAMTSL3	RN7SKP210	TRAV25	DOCK9-DT
SLC25A51	RPL7L1P15	TRAV26-1	NOTCH2NLC
LOC646029	RPL36P9	TRAV26-2	NEIL1
ACKR1	NAV1	TRAV27	RND2
KLC2-AS1	DNAJB5	TRAV29DV5	ABCA4
C3orf70	VPS33B	TRAV30	SPDYE18
LINC02848	FTH1P6	TRAV34	CTPS1
PXN-AS1	NANOS2	TRAV35	AKR1C1
CACNB2	PDCD4	TRAV36DV7	RUBCNL
LOC105369325	BMPR1AP1	TRAV38-1	HS3ST3A1
FANK1	HLA-DRB6	TRAV38-2DV8	IGSF10
LY75	UBIAD1	TRAV39	LOC105374187
CADM4	TAS2R3	TRAV40	ABHD3
TNFRSF25	CLIC1	TRAV41	INSL3
CALHM6	KLHL21	TRBC1	GOLGA6L9
MUC12	PRSS27	TRBC2	ESYT3
ABCA7	RPL7P1	TRBD1	DICER1-AS1
LINC01176	ITFG1-AS1	TRBD2	TCERG1L
LINC01238	RRP1B	TRBJ1-1	FIGNL2
NEK3	ST7-OT4	TRBJ1-2	CFAP44
UNC5C-AS1	HIPK1	TRBJ1-3	COL4A3
LINC00475	ARMC5	TRBJ1-4	CCDC136
LOC101927389	TRIM6	TRBJ1-5	MX2
NOS1AP	VAMP3	TRBJ1-6	CES4A
CTNNB1	PRSS46P	TRBJ2-1	C3orf20
METTL27	PPIAP56	TRBJ2-2	CHAC2
GCSAML	SLC30A5	TRBJ2-3	LOC102724143
LINC01144	CTNNA1	TRBJ2-4	LOC105369381
EDIL3-DT	STXBP2	TRBJ2-5	LOC105379362
PWP2	KRT8P7	TRBJ2-6	LOC112268047
GJD3	MTCO1P42	TRBJ2-7	SSUH2
LOC100129484	CLTCL1	TRBV2	HSPA8
CPEB1	SLC38A10	TRBV3-1	SERPINI1
HLA-DMA	FRG2FP	TRBV4-1	MFAP3L
XIRP2	TPI1	TRBV4-2	SNHG21
PRTG	HNRNPA1P57	TRBV4-3	PTGFRN
RHOU	RPS27AP18	TRBV5-1	ITGA10
SLC39A7	TALDO1	TRBV5-4	TPM2
ZBTB3	PFDN5	TRBV5-5	LOC105374985
PITX1	PTGS1	TRBV5-6	NEMP2-DT
TULP2	RN7SL269P	TRBV5-7	PHKG1
DPYSL5	KRT8P34	TRBV5-8	ZMIZ1-AS1
CEBPA	SOCS5P2	TRBV6-1	COL17A1
NABP1-OT1	LINC02112	TRBV6-2	LOC105372707
SRMS	TRAPPC12-AS1	TRBV6-3	FGF13
UICLM	EIF4A1P3	TRBV6-4	GDPGP1
P2RY1	LINC02392	TRBV6-5	BAIAP2
LRATD2	RTL6	TRBV6-6	BLNK
LOC107985675	SIGLEC29P	TRBV6-7	LY6H
DHDH	GGT7	TRBV6-8	KHDRBS3
BHLHE22	ANKLE1	TRBV6-9	MELTF-AS1
LOC112268259	RPL21P34	TRBV7-2	GOLGA8B
GOLGA8H	RPL29P3	TRBV7-3	B3GALT1
TNIK	MICAL3	TRBV7-4	C21orf62-AS1
IL2RB	NBEAP2	TRBV7-6	FLVCR2
PRKAG2-AS1	CDK10	TRBV7-7	ODF3B
ABAT	RPL21P64	TRBV7-8	KLHL17
BCL2L15	MTND2P11	TRBV7-9	ECHDC2
IFIT2	SPI1	TRBV9	MCL1
ANOS1	SETD1B	TRBV10-1	NIPBL-DT
LOC107987150	HMGN1P28	TRBV10-2	GFRA3
PRRT4	ACTR3BP2	TRBV10-3	PLAT
SYT9	SHMT1P1	TRBV11-1	RASGRP1
SLC35E2B	PRMT1P1	TRBV11-2	CCNL2
LOC105372976	UBE2R2	TRBV11-3	TMEM255A
DENND4B	CRY2	TRBV12-3	PRR22
BMP6	RAB6A	TRBV12-4	ID3
LOC107984877	H3P9	TRBV12-5	THY1
EMC3-AS1	PDGFA	TRBV13	PNPLA7
LINC02593	ASS1P14	TRBV14	HPGDS
MUC1	RPS7P14	TRBV15	GLB1L2
LINC00987	PABPN1P1	TRBV16	HUNK
LOC645967	LARGE-IT1	TRBV17	LSR
LOC101927143	HPSE	TRBV18	TLE3
ANPEP	ARSD	TRBV19	PLAGL1
CHSY3	BCAT1-DT	TRBV20-1	SELENOP
CETN2	RN7SL546P	TRBV24-1	LEAP2
C4BPA	RPL28P2	TRBV25-1	LINC00693
CIART	NDP	TRBV27	LOC107985393
HS3ST1	IGHV3-43	TRBV28	NOCT
WWP1-AS1	AIDAP2	TRBV29-1	RBFADN
HLA-DQB2	EMC9	TRBV30	STRIP2
FAM151B	CHRNA1	TRDC	DIS3L-AS1
OVGP1	CCDC150	TRDD1	ELOVL3
LOC101929356	SVIP	TRDD2	FAM90A1
SLC9A9	LINC02211	TRDD3	FFAR3
LOC101930112	RPL34P31	TRDJ1	FZD9
FBXO16	TP53AIP1	TRDJ2	GP6
CYP1B1-AS1	IER5L	TRDJ3	HES7
IL6	CD55	TRDJ4	KRT36
LOC105378525	NDFIP1	TRDV1	LINC00648
SNHG22	SPRR2F	TRDV2	LINC02896
LOC105372585	LINC02640	TRDV3	LOC101928352
PELP1-DT	CNTFR	TRGV9	LOC102724219
NR1D1	PRSS16	TRGV8	LOC105371785
DNAH14	RPS20	TRGV5	LOC105372553
GLIDR	CCHCR1	TRGV4	LOC105372989
LINC02767	DNASE1L2	TRGV3	LOC107984397
PNLDC1	OR8D1	TRGV2	LOC107986294
BPI	TAX1BP1	TRGJP2	LOC112268186
DCXR	OR52S1P	TRGJP1	LOC112268187
FGF17	RPLP0P7	TRGJP	LRGUK
NLRC5	NUPR2P1	TRGJ2	NR6A1
LOC107985500	SPINDOC	TRGJ1	NUTM2A
LOC107983985	CSGALNACT2	TRGC2	RBM38-AS1
TNFSF4	TENT2	TRGC1	TEX14
LOC105378298	RN7SL44P	TRAV6	TMEM249
LOC100505498	OR51S1		TYMSOS
LOC105371017	KRTAP13-6P		UPK2
ZNF577	LMBRD1		LOC105374298
ADGRA1	IGLCOR22-1		STXBP5-AS1
ANKRD42-DT	ATG3		SYT2
SERTM1	TRGV9		TAS2R4
PKD2L1	RPS3P7		SNHG12
LOC102724637	RAD21		OGT
LOC101927243	AURKC		ILF3-DT
ATP6V1FNB	LINC02750		SPTBN2
HPSE	MRNIP-DT		PREX1
ARL17B	ARL6IP1P2		ZFHX2
CTSW	CRIPTOP5		NLRC5
SLC25A21-AS1	OSBPL8		DNAJB1
PARVG	RN7SL42P		DMD
LOC105373184	KRT17P7		CRNDE
TMOD1	RNF38		LOC105372582
CRISPLD2	RPS2P15		MAMDC4
BAALC-AS2	ADIPOR1		LOC105379242
CNNM3-DT	PPP1R15A		PBX4
SORL1	SSX2IP		PPM1L
DCBLD1	ARCN1		ZNF385A
SIGLEC12	FKBP1AP2		PLIN1
COL9A2	IGHV3-63		ZNF541
LOC101927550	DNM3		PRAG1
HOXC-AS1	CXCL5		ARGLU1
IL21R	TMEM198B		ZNF469
ITGB1BP2	SLC9A4		ZMAT1
FCER1A	TAL1		ANKRD37
BMPER	GLIS3-AS2		GPC4
TGFBR3	PSD4		CKLF
APOBR	TECPR1		LOC105374346
TMEM51-AS1	CNTD1		PRANCR
NEURL3	CETN2		ZNF423
STEAP2	ZNF71		BMPER
GAB3	PCNPP1		GASK1B-AS1
FLJ42627	ELF1		SLC25A25-AS1
EPHA3	PLEKHA7		CACNA1D
TPD52	TERF2IP		GTF3C2-AS2
LINC01011	PTENP1-AS		LRRC37A
IL4I1	AMOT		NAT8
RORA-AS1	TRIM7-AS2		RGL4
RPAP3-DT	SPINT1		MIR4435-2HG
SLC6A2	ZEB1		MYC
LOC102724965	MIR600HG		LOC102723694
PBX4	TUFT1		LPAR2
CHST13	MTND5P40		TCIRG1
LOXL2	NHSL1		SMIM38
CD2	ADGRF5-AS1		MUC1
HCG26	TMT1AP1		RAPGEF4
KCNRG	DENND4C		LOC101927178
S100A12	CELF5		TYW1B
LOC102724843	RN7SKP180		RYR2
IFI44	SLC39A11		IFIT2
MKLN1-AS	MARK3P1		RCN3
SMPD1	CLK2P1		METTL27
ANO3	CUX2		C2CD4B
FAM13C	EPHB4		FAT3
DNAJC9-AS1	DNM1P46		PSMB8-AS1
LOC105374848	THEM6		GK5
MIR3142HG	USP17L2		LOC107985200
PPP1CB-DT	IMPDH1P7		CSGALNACT1
LOC107987118	NXN		ATP6V1FNB
BDKRB2	RPS27P28		LOC105371059
TSSK6	F5		MMP2
CD74	G6PC1		SNHG1
C1orf115	EHMT2		CAPN12
ABCB9	LDLRAD4-AS1		NPIPB2
MYL6	LAGE3P1		RBM47
CEP250	CTRC		SATB1
DPYS	RPL5P18		ATAD3C
LINC00910	TXNRD2		CDNF
LOC107984325	LARP1B		MMP25-AS1
F5	POU6F2		NPIPB12
SERTAD3	CSDE1		ASGR2
ZNF407-AS1	HMGB1P30		C8G
LINC00304	HPRT1P2		FAM178B
PMEL	ENPP7P9		IL20RB
LAMB1	RPL7P33		LBX2
LOC112268450	PPIAP59		LEF1-AS1
TMEM9B-AS1	H2AC11		LINC02076
LINC02273	CCL7		LOC101929418
LOC107984418	MAPKAPK2		LOC102723507
LOC102724731	RPL4P2		LOC105378281
FMNL1-DT	PNLIP		LOC107984418
ZNF492	PDLIM5		PPM1N
ZNF596	CYP51A1P2		TAS1R1
ADAMTS14	FBLP1		TNFRSF10A-DT
LOC105369820	PPIAP60		ZPLD2P
PLB1	PLPPR1		TCEANC
LRRC8C-DT	KRT32		TBX18
PLAAT1	LINC01395		ZNF440
DGKE	CA13		GCHFR
LINC01711	GLYCTK		ZNF737
TCEANC	NBPF1		LOC102723566
UNC5C	ENO1		TESC
PABPC1L	VWCE		SAMD9
LOXL1	KIAA1614-AS1		ADAMTSL1
AKNA	ZNHIT1P1		CYGB
LOC105373976	RPS10P20		CD72
OPCML	LINC02980		BHLHE40
ANGPTL4	PEG3		FGD4
LOC101929756	RPL7AP35		LETM2
THY1	RNF11P1		UCN
CABLES1	SET		NEXN
GPR83	PSMA2P3		SPATA41
ZDHHC19	HMGB1P6		PARTICL
CYP3A5	VAPA		RGS16
ITPKA	SLF1		WWTR1-AS1
PLPP2	RXYLT1		DISP1
LOC101928096	TRAPPC12		BAALC
CDH22	SPATA31C2		CCDC62
H2AC15	ASB8		LINC01372
PHACTR1	RNF13P1		LOC107984277
B3GALT1	SLC26A6		LOC107984551
ADAM28	MAPK8IP1P1		LOC107985057
TIMP1	PSMD7P1		HSD17B3
LOC112268445	ISCA1P1		LY6K
NR1I2	YWHAZP10		VIL1
STAT4	LNC-RHL1		MYH10
KLRC2	RN7SKP172		LYPD1
CA2	DPY19L1		NPM2
DNASE2B	RN7SKP113		OVGP1
NTF4	CEACAMP6		CAPS
PIK3IP1-DT	VCP		LOC107984459
LOC107985401	HS6ST2		FABP4
SOWAHD	COX6CP6		TOM1L1
CYGB	RN7SL789P		SECTM1
CCL5	EIF4HP2		FLJ42627
FBXL22	RAB13		RGS6
SYT6	RPL27A		TMOD1
IL18RAP	PTMAP5		RAD52
BBOF1	WIF1		NBPF19
RBFOX3	RBM19		SERTAD1
NINL	FAM171A1		C3orf52
HCG27	PNOC		DISP2
SHF	STX7		LOC101927823
ODF3B	HLA-W		PROCA1
TULP4	C1orf226		PPIC
MS4A14	FAM170A		PITPNM2
LOC105379028	AKR1B15		PCDH9
DYRK3	SDHDP4		RPAP3-DT
IGFALS	ZNF551		SGSM1
KLHL6	TIMMDC1-DT		FAM13C
RNF17	CTD-2194D22.4		LOC107986003
ANKRD36B	ZNF454-DT		LOC107986304
RUNX1T1	PIDD1		ZSWIM8-AS1
DAB1	LINC01625		PARP14
IGLL5	CDCA4P3		ZNF404
LY9	RSAD1		PNMA3
TCF7L2	STK38		AEBP1
RIMS3	ARRB2		ZNF385D
TEX29	RPL29		C8orf44
C1QTNF9B	KRTAP5-2		PDE1B
GZMH	RBM24		ARHGEF2-AS2
PGM1	RPL34P29		LOC102724517
LINC00487	TRIM49		LOC107986997
GCAT	RN7SL759P		TBX2-AS1
UCN	RPL22P14		TLR7
PTK2B	TPM4P3		TULP2
LOC107984561	DTX4		CCL2
PABIR3	ELK2BP		LOXL1-AS1
LOC101927365	FAM153A		ITM2A
AFAP1-AS1	LINC02223		VAMP1
LOC101928474	TANC2		HSD11B1
LOC112268052	CCDC116		MDM2
EQTN	TRIM58		PDPN
TNNC2	DMAC1P1		NOMO2
LINC02340	LINC01560		COL5A2
LOC105372989	SLC44A1		CCDC146
TNFSF10	WWTR1-AS1		LOC107987142
LOC105378839	MAGEB17		ZNF224
KIF19	SDCCAG8		GBP3
ZMIZ1-AS1	F13A1		HMGN5
CLEC12A	AUNIP		LOC107984659
DUSP5	SCFD1		ABR
KIRREL3	SETP3		LPCAT2
SPDYE18	MAP2K5-DT		RUNX2
MIR155HG	TYROBP		EPSTI1
ATP6V0D2	KRTAP2-1		ALOX12-AS1
ANKRD37	LCE1C		CMPK2
GPR65	TAAR1		GALNT6
CYP2S1	RPL12P37		QPCT
PPP2R2B	ZNF101P2		HFM1
MTCH2	CD9		B3GALT4
MIR4435-2HG	MTCO3P12		PWAR6
ZNF682	OR10B1P		MAFF
FAM187B	GUCY1B1		TAPBP
ZNF385D	ZNF831		CDH3
OTULIN-DT	RPL23AP34		ATP6V1G2
SLC22A1	OR2D3		B4GALNT3
C11orf80	TPK1		BPI
TAS1R1	HNRNPA1P71		CD40LG
CD8B	ADAM24P		EBLN2
LOC112267985	RTL10		ERFL
LPAR2	FANCD2OS		HNRNPD-DT
DBH-AS1	TMEM220		IL12RB1
TWSG1-DT	NBAS		L1TD1
TTR	GDI2P1		LEF1
YBX2	HMMR-AS1		LIMD1-AS1
TRIM9	MARK2P12		LINC02872
ACTA1	RN7SL677P		LOC100270746
GPR158	PTCRA		LOC101928279
CRYM-AS1	COG1		LOC105369780
LOC105372061	RPL12P22		LOC105372824
GP9	ARPC1AP1		LOC107984243
[truncated: 16,046 more rows]

## Sheet: 2001 Genes
2001 Genes
OSMR
PTPRZ1
B4GALT2
HACD2
IPO7
KPNA3
RAB3A
XIST
FGF7
ITGB1
ID1
TPM4
SERPINH1
TLCD3A
AP1G2
APOB
DHRS3
SPRY4
FSTL1
PKD1L1
HSPG2
CGREF1
LINC01089
LINC01355
COL15A1
KDELR2
CCT3
SLC39A4
PDLIM2
C1orf198
PAN2
LENG8
RUVBL1
MEG3
PSORS1C1
LIG1
EPHA2
OXER1
FKBP10
FBN1
MIR29B2CHG
TKFC
DCUN1D3
ZNF274
HBA1
CAPN2
FCHSD1
HDLBP
ALDH1A3
HBB
GSDMB
GOLGA8B
CCDC18-AS1
IPO4
CENATAC
EDNRA
CCNL2
PNCK
P3H3
NCKAP5
POLR3D
COL6A1
PNPLA7
AARD
POLE
CD320
ANKZF1
ITGA1
HEG1
RAD23B
HS3ST3B1
WDFY2
ARHGAP28
PF4
HEXD
RAD21
RGS4
LINC00502
TUBA1A
PPBP
EOLA2-DT
CDK2AP1
HSF4
PYCR1
ACTN4
SLC25A27
COL16A1
RHOD
ATP8A1
GNRH1
ZNF224
ADAM12
CREB3L1
RICTOR
GPR143
SCARA5
GRIP2
ELOVL5
KCTD12
TAC3
ZBTB47
ABCA4
KIF1C
EGR4
XXYLT1
PRND
SEC31A
PIDD1
OGA
MIR222HG
CBX7
AQP11
YJEFN3
ZNF638
SERPINF2
ULBP3
NHS
LINC00899
TDRD6
APLNR
ARF4
SLC22A3
TLN1
TRIM52
SAMD11
GOT1-DT
VCL
ZMAT1
AEBP1
SEC31B
SCFD2
TDRP
PLA2G6
CRACDL
F13A1
CNN3
SYNJ2
SPARC
BCAR1
ALAS2
GSEC
KIFC2
LRRTM3
PCDH19
ITPRIP
CTPS1
GOLGA8N
FKBP14
MAGED1
LEFTY2
IQCN
ATAD3C
MYO15B
RNF41
PLIN5
COL6A3
RPS6KA5
MIB2
CYP2W1
PITPNM2
CAVIN1
ENPP1
PLOD2
ADAMTSL1
KLHDC1
HAND2-AS1
RNF212
MORF4L2-AS1
TET2
CES4A
MOB3B
MYOM2
G0S2
ZC3H10
NR4A2
KLHL15
TACR2
PCOLCE2
MIR34AHG
LRRC8A
LVRN
SEPTIN11
CRYGS
YARS1
CNN2
ADRA1B
IRX3
LGALS4
COL1A2
PCSK2
HBA2
SELENOP
LTB4R
UNC5CL
MAP4K3-DT
ZNF223
DPT
COL6A2
DNAJB4
SLC16A4
AQP10
DICER1
CNTNAP1
ITGA11
DNAJA1
LUZP2
LINC02019
PPIC
ZNNT1
VWCE
EOLA1-DT
SPA17
CAPN10-DT
GABBR1
CKS2
MAPK8IP3
CDC14B
KCNIP2
ERVK13-1
MAFF
ZNF493
C2orf88
ZNF91
NPIPB5
STMND1
ADCY2
AGBL3
ALDH18A1
RAN
FSTL3
HOXC8
FAM13A-AS1
IFITM1
FASN
C17orf113
FLNA
KLHL3
COL4A1
ACP6
C20orf203
INTS6-AS1
FGD4
RGMB
ENGASE
PENK
MUC20
MYLK
ZNF773
PTPRD
PASK
SPINDOC
MELTF-AS1
CNTLN
CRYGD
TMEM144
KIAA1671
PLD4
SLC25A25-AS1
ERCC6L2-AS1
MIRLET7BHG
ZNF385C
OBSCN
MCL1
RND2
ZNF540
C19orf18
PCDH7
MROH6
KDELR3
PCBP3
ID2
WDR27
GOLGA8M
NDUFA4
TNK2
LINC00839
DDX51
CFAP91
GRIK2
DUSP26
DISP1
CHIT1
ITPR3
FN1
THAP9
LIMS2
CYCS
NEK10
SMPX
TARS3
TESPA1
SPRR1A
NECTIN2
SEC23A
TSNARE1
ZNF780B
TOR2A
SH3BGRL2
RYR2
DNM3
CFAP44
LINC-PINT
TUBB1
HYAL4
CREBZF
ILK
THSD7B
MSS51
BDH1
SLC38A3
RCN1
ACVR2B
SLC25A34
LINC01341
BCL7A
USP51
PVR
CCDC136
ELOVL6
ZCWPW1
TRAF1
ZNF75A
DSCAML1
CA1
HLA-DOA
MLPH
DMD
CBLN4
ADAMTS2
NEXN
CCDC191
LPCAT2
LINC01123
FRG1-DT
EGR3
LINC01311
TRHDE-AS1
DNAH1
PHIP
RPL39L
RNF139-DT
ZCCHC14
TRPV1
FILIP1L
MDGA1
HAGLROS
ADGRB3
PCSK6
ELMO3
P2RY2
HBD
OSBPL3
F3
ENDOD1
TENM2
GDPGP1
LRRK2
STAU2
CDC42EP1
HEATR5A
NRL
CCDC194
IPO11
FNDC4
DIP2C-AS1
ITIH3
DNAAF2
SDK1
RDH16
FGF13
MAMSTR
EIF4A3
MS4A15
PNMA2
ADAMTS17
TMOD4
UNC13D
TXNDC5
CBR3
ECHDC2
KIF25
ARL4D
FKBP9
HDC
ACTN2
ZHX3
CAPN3
L3MBTL1
CADM3
IQCG
ZNF440
OSR2
B4GALT1
CHTF18
ENOX1
LINC00398
MOCS3
TSHZ2
GMPR
RFPL3S
KCNS3
LINC00092
GRIK1
BMP1
GCLM
NAPSA
PARD3B
TSHZ3-AS1
AKAP5
FGF22
CPXM2
POGLUT2
COL1A1
TPSB2
DOC2A
ALDH1A2
TNXB
IGDCC3
PNMA6A
PGBD4
CYP4F12
COL5A2
RAD52
CALD1
LINC01532
SLC27A1
EREG
TPRG1
NFE2L1-DT
ZNF844
SPIRE2
GDNF-AS1
SYT7
GSG1
PRR7
MROCKI
VXN
RASSF2
SLC6A16
ZNF334
PTGES
LYST
PCDHGC3
ALDH1A3-AS1
MAGED4
REEP6
C15orf62
SLCO5A1
FUT11
DOCK3
UBE2S
SLC25A33
C1RL-AS1
PEX5L
NPIPB15
TLR9
IL6ST
RCN2
TMEM91
PFKP
MSRB3
DDB2
PNMA1
CNTN4
SYP
COL5A1
DDIT4L
GDPD3
KIT
LINC00339
REELD1
PPP1R15A
GGH
SPHKAP
KLHL29
PRLR
ABLIM2
PPM1H
TAF13
TARID
SPART
BCL2
IL17B
HSD17B13
ACTN1
CDK18
ADGRB3-DT
MFSD4A
MFAP2
MTHFR
BAIAP2-DT
PJVK
PARVA
FOXP2
IGF1
MORC4
TCF7
PATL2
PHKA2
ZNF600
ZNF302
CTXN1
TXNRD3
NAT8L
FLNB
XKRX
C3orf62
FKBP11
ASPA
ZNF594-DT
ZNF674-AS1
BRICD5
WWTR1-AS1
CCBE1
GNB3
GLB1L2
FAM229B
BTG1-DT
CDH3
CAPN12
MANEA-DT
TCAP
CCDC17
GAPDH
ZNF114
EXT1
ZBTB7C
KHDRBS3
ATP1B2
STAM-DT
MYO15A
GOLGA6L9
BACE1
SBSPON
MAP1LC3B2
CCDC18
TMEM37
MAP10
MMP15
ZNF471
BMF
WDFY3-AS2
ZNF549
PDLIM7
LUC7L2
KCNK17
DSE
LINC00632
SHC4
CADM3-AS1
ERN1
PCDH17
TARS1-DT
RHBG
NTRK2
RGS13
MGST1
KRT13
MS4A2
SCNN1D
ABCA10
CPA3
C16orf95
MGAM2
AHSP
PDZD7
NR4A1AS
ACACB
SATB2
CALML6
NME8
ANKLE1
CAVIN2
CHRNA10
MROH7
TMEM229B
EEF1B2
TMEM161B-DT
MOXD1
PTGIS
AZIN2
GOLGA8Q
LRRC66
SPATS2L
DACT2
LRCOL1
GSTO2
RSKR
EPHA6
ACTA2
ZNF423
ZNF469
RIPOR3
RHOBTB1
RAB37
PPP1R1B
ZNF552
MTSS1
DAG1
AMT
NIPAL2
CHI3L1
SCG2
APRG1
NUDT11
LRRC42
HIC2
MCOLN3
TMEM64
HSPA8
CERCAM
ECT2L
EBLN2
PDE1B
ITGAX
LETM2
PCSK1
PEA15
POU6F1
ZNF589
SOX15
FREM2
LINC01785
SNED1
GXYLT2
FAM225A
GRIA1
CAPN6
EPHA4
CFAP57
PLAGL1
KYAT3
AKAP6
KCTD1
UQCC2
ZNF662
MBNL3
GPT
SLFN13
SSBP3-AS1
UPB1
COA6-AS1
CRMP1
EMILIN1
HBM
MYL9
ZFHX2
CLSTN2
CD226
LINC00528
LYPD3
MEG9
CLEC9A
CHST3
PRRX1
ADAM20
HAMP
IGFN1
LAPTM4B
POU2F1
TMED3
LINC01359
ZDHHC11B
ARFGEF1-DT
CIITA
SLC2A3
SPTBN2
GATA6
RNF32-AS1
TEDC2
ITM2A
GAS6-AS1
BAIAP3
TMEM147-AS1
RAB11FIP4
PRAMEF19
ZNF514
SNAI3
LINC00265
FSCN2
HSD11B1
TENM3
NEU4
OLFML2A
SNHG28
SLC26A4
DAP
SULT1C2
DACT1
SEZ6L2
LINC02360
ERCC2
ITGAD
RNFT1-DT
C5AR2
HTRA1
PPT2-EGFL8
IRAG2
XPNPEP2
OXCT1-AS1
UNC5A
NR0B1
IFITM2
STMP1
LRRC55
RAB33B-AS1
C16orf89
SUCNR1
GLIS1
GJB2
SSUH2
STUM
GVQW3
OR13A1
RGS12
S100A1
SLC13A5
IFIT1
TSPAN33
SNRPN
HCN3
AKR1C1
GNRH2
MAGEL2
SLC15A1
THBS1
MTMR7
SMAD6
CDK15
GIPR
MAN1C1
RAPGEF4
PCP2
D2HGDH
TMEM255A
USP54
HOPX
MX1
BOC
GPR174
ZNF582-DT
NRP2
EIPR1
ART3
BCL11B
P3H2
IRX6
LINC01424
NUAK1
RBM38-AS1
DICER1-AS1
FAM118A
MFSD2A
ITSN1
CLNK
LRRTM1
TMEM273
CAV1
IGSF10
LINC02728
CCR6
SPATA25
ADAM23
ST6GALNAC2
CD151
STYK1
TTC28-AS1
AK4
SACS
RPH3AL-AS1
TLE3
DLK1
NR4A1
NLRP14
NEMP2-DT
TTC22
PPARGC1B
C1orf226
AJAP1
LMCD1
EPHX3
MTCP1
NAALAD2
C4orf50
PRPH
NAV1
CCER2
STK26
ADAMTSL3
SLC25A51
KLC2-AS1
C3orf70
LINC02848
PXN-AS1
CACNB2
FANK1
CADM4
TNFRSF25
MUC12
ABCA7
UNC5C-AS1
NOS1AP
CTNNB1
LINC01144
PWP2
CPEB1
XIRP2
PRTG
ZBTB3
DPYSL5
UICLM
LRATD2
TNIK
IL2RB
ANOS1
SYT9
SLC35E2B
DENND4B
EMC3-AS1
MUC1
CHSY3
CETN2
HS3ST1
WWP1-AS1
SLC9A9
FBXO16
CYP1B1-AS1
IL6
SNHG22
GLIDR
PNLDC1
NLRC5
TNFSF4
ADGRA1
SERTM1
PKD2L1
HPSE
SLC25A21-AS1
PARVG
CRISPLD2
BAALC-AS2
CNNM3-DT
DCBLD1
SIGLEC12
COL9A2
IL21R
ITGB1BP2
BMPER
NEURL3
STEAP2
EPHA3
LINC01011
RPAP3-DT
SLC6A2
CHST13
LOXL2
S100A12
ANO3
FAM13C
DNAJC9-AS1
PPP1CB-DT
BDKRB2
TSSK6
C1orf115
MYL6
CEP250
LINC00910
F5
LINC00304
PMEL
LAMB1
LINC02273
ZNF596
ADAMTS14
LRRC8C-DT
PLAAT1
LINC01711
PABPC1L
LOXL1
OPCML
ANGPTL4
THY1
CABLES1
GPR83
ZDHHC19
CYP3A5
ITPKA
PLPP2
PHACTR1
B3GALT1
ADAM28
TIMP1
NR1I2
KLRC2
CA2
DNASE2B
NTF4
PIK3IP1-DT
CYGB
CCL5
SYT6
NINL
SHF
TULP4
MS4A14
DYRK3
IGFALS
RUNX1T1
LY9
RIMS3
C1QTNF9B
LINC00487
PABIR3
AFAP1-AS1
EQTN
KIRREL3
ATP6V0D2
CYP2S1
PPP2R2B
MIR4435-2HG
ZNF682
FAM187B
ZNF385D
SLC22A1
CD8B
LPAR2
YBX2
TRIM9
GP9
ECHDC3
ZNF442
ENPP5
CACNA1F
MIR3667HG
LMNTD2-AS1
HPCAL4
MMP25-AS1
ELFN1-AS1
IRAK3
GOLGA6L10
PCOLCE-AS1
FAM47E
PGAM1
EZHIP
MAMDC4
PDE6B-AS1
ZNF385A
KCNK15
ITPRIPL1
PPM1L
ZNF704
SGPP2
NPC1L1
SEMA4A
GAS6
TWF2-DT
CYP27B1
EXOC3L4
LINC01554
SYDE1
NUCB1-AS1
ADGRB2
ALPK2
SUGT1-DT
EDA
BDNF
TFCP2L1
RETREG1
ANXA3
SAP30-DT
TSPOAP1
NLRP2
CCDC144NL-AS1
CFI
ZNF528-AS1
HAAO
NLGN3
COLGALT2
RASAL1
TREM2
HEATR4
TDO2
FYB1
LINC02656
DLG5-AS1
TMEM86A
PALM
TNFSF13B
KLRK1-AS1
CST7
SNX10-AS1
IRF7
TMEM71
TRABD2B
MEI1
ERICH5
GDA
TEX26
MATN1-AS1
RTL9
ZPLD2P
LINC02073
CROCC2
NTN5
CHRM4
LRRN2
ADGRG5
CLDN7
MANSC1
ZAP70
C5orf58
RORC
TPSG1
ATP2B2
CRYAB
KRT15
L1CAM
NTNG2
VWA3A
CCDC87
H3-3B
KCNQ4
TEAD3
SLITRK3
LRRN3
AIFM3
PKP1
CSF3
EML4-AS1
TLE2
LINC01460
BAIAP2
HSD17B11
KCNN4
ITGA9
LDHA
LINC00671
NUP210
ANKRD6
CACNA1H
LACTB2-AS1
SORBS2
CLMAT3
GOLGA8K
HOXC10
ARHGAP6
IL2RG
LINC02223
ITGA10
REEP2
LRRC43
INE2
CYTOR
SGCD
PGR
CRYBB3
CCDC144A
TXNRD1
MYH7B
ENHO
TMSB10
CCDC178
TPM1
FCRL6
COLEC10
TMEM200A
FLNC
IQGAP2
BIRC7
LINC01736
BCL2A1
ARPC4-TTLL3
TRPM2
PHKG1
NME1
CD37
NPNT
LY6K
CRMA
GOLGA8R
MYEF2
MIR9-1HG
F2RL1
ARL17A
SLC7A4
PRR29
BBC3
LINC01028
RIMBP3C
CNTNAP3B
LINC02749
KLK4
CFAP69
SLC37A2
LINC01181
CAMK1D
CD300LB
SPRR2E
PIM1
CCN2
CCDC150
RUNX3
MRGPRF-AS1
FBXL7
PRDM16-DT
LEKR1
PTTG2
PDE7B
FCRL2
MSANTD1
FXYD5
FHOD3
ZNF710-AS1
DOCK9-DT
NOMO2
ZNF860
MGC16275
LINC02724
SGIP1
AATBC
MZB1
DCAF12L2
PRAG1
PLPPR4
WDFY4
CATSPER2
MALINC1
FGR
FBLN7
MYCBPAP
GREB1L
IGF2BP3
LRRC8B
MATN2
CDH4
RSPO2
ATP8B3
FABP4
MFAP3L
CREB3L3
PELATON
LILRB1
PPP1R26-AS1
ADAM8
ERBB2
ANK3
SORCS1
CAMK2A
TBC1D8
MYOM3
GRIN3A
NTRK1
TCERG1L
NCF2
EFHC2
NPIPB11
POLR2L
PTGR1
ZNF516-DT
AVIL
EVI2A
DNAJC5B
C4BPB
RGPD1
NPIPB2
LRRC63
CNBD2
MYCL
AMDHD1
SLAMF8
MST1
SNX31
LRP5
FZD2
LINC01778
CNN1
SLC6A9
LINC00506
NPY5R
PPP1R1A
CDNF
CSPG5
NEXMIF
GZMK
LINC01933
NLRP1
XNDC1N
SLC29A2
SLC47A1
GALNT6
FCGR3B
TFAP2A
CHRNA1
SGCZ
TMC8
MET
REN
HUNK
ATP6V1G2
SMPDL3B
HOXA7
CADPS
GNAZ
RGS16
TMEM125
TMEM92-AS1
KIRREL1
FOXD2
LINC00900
IFNLR1
PREX1
ACOXL-AS1
CLEC4F
HOXD1
TPM1-AS
CHRNA3
DLL3
MIR4453HG
DGAT2
DDX43
CDON
HAGHL
ZNF165
KCP
PTGDR
TDRKH-AS1
MYO7A
EVI2B
ABCA8
LINC02939
CRACR2B
LNCOG
CHD5
UBASH3A
JARID2
HTR1E
SLFNL1
CDCP1
CCRL2
ABCC5
SGSM1
LINC02041
TIGIT
SLC26A11
DENND1C
TMEM254-AS1
NPL
LINC01410
CCR2
CD1C
EXPH5
SALL4
CXCL9
C19orf84
KRT33B
LTBP2
PID1
NR6A1
MINDY2-DT
MROH1
CECR2
RND1
LILRB3
WSCD2
PTPRT
BEX5
FAM27C
LINC00921
CCDC154
STK32C
TLL2
RNF112
TEKT5
TNNI1
SLC26A7
PTPN20
HCN4
SUPT20HL1
FNDC1
IER5L
IGSF9B
CHAC1
PAX5
CRTAM
PKDREJ
ABCC11
CDH2
RGL3
GTSF1
SYT3
KLK1
PRDM16
NOXRED1
PCYT1B
LINC02152
KANSL1L-AS1
PCDHGA12
DNAJC28
TYMSOS
NLRP5
DCST2
ST8SIA5
ARRDC3
NLRC3
WFIKKN2
CD160
LRIT3
MRPL20-DT
ZFPM2-AS1
FAM87B
SHROOM3
COL14A1
ADAMTS19
ASB16
WNT9A
DEFA3
PDZK1
CEP126
MTUS2
PTPRN2-AS1
PTPN22
CT75
C3orf52
QPRT
TRIM74
LINC01858
SYT2
GPNMB
HOXA11
ODC1
EPB41L4B
PCDH10
ODAD1
DAZL
SCN11A
GRIA2
LINC00562
HOXC5
MOBP
LINC02482
CKAP2
FGF20
BHLHE41
SPRR2D
SMOX
CCDC152
CD48
LINC00861
GPR35
BEAN1-AS1
ARHGEF10L
SELP
ABI3BP
GPR199P
REM2
AP1S2
ABTB2
FTCD
SPESP1
ST6GALNAC5
SLC25A4
LINC01914
TYROBP
PWRN1
PTPRD-AS1
AMOTL2
CCDC80
CD84
FCHO2
PITX2
NFE2
MYMK
ZNF396
PPP1R13L
FGF10
PEG13
GOLGA8S
C3orf80
TEN1-CDK3
CNTNAP3
MYO1H
SHANK1
PI16
FBXO39
IL5RA
HCST
CPNE5
ITGB7
LINC01451
AQP4
MPPED1
H2BC4
DTX2
CCDC88B
TAS2R20
SPHK1
PCDH15
PLA2G4A
MAPK13
FAM20A
LPAR5
SBSN
EFHD1
RELL1
LYPD1
LGI4
C2orf49-DT
SIGLEC8
UVSSA
PPFIA2
CD247
RFLNA
ACSM5
CBFA2T3
NDP
TFAP2E-AS1
CALML3-AS1
PCDHB8
ADGRF3
IL20RB
LINC02102
SLC24A2
RUNX2
TM4SF4
SRPX2
ST14
GFI1
APCDD1
LINC02732
HOXC9
CAVIN2-AS1
PPM1F-AS1
SV2C
SATB1-AS1
LINC02450
MIAT
KLHL17
PRKD3-DT
LRRC37A
PRDX6-AS1
KCNT1
ITGA2B
KCNE4
NUTM2B
DCT
PDE11A
AZGP1
MYBPH
XKR3
LAMA1
FXYD6
RPGRIP1L
TMEM190
NRIP2
PTPRH
NUTM2A
RBFOX1
MSR1
SRPK3
LINC01936
DPYSL4
FAT3
CACNA1D
CASC18
LMO1
NT5C1A
NFAM1
ZNF483
CDHR4
SEMA3F-AS1
FLVCR2
PNMA3
NALCN
ABHD1
DRICH1
SYTL5
GP6
CYB5R2
FENDRR
PCOLCE
SLITRK5
KPNA7
LCP1
SIGLEC1
PIK3C2G
CARMN
NLGN4Y
GRM7
EPSTI1
HAP1
GCA
BLNK
RIPK3
CYP27A1
SORCS3
CMKLR1
ZBED5-AS1
ENTPD2
TULP1
CDH17
CELF4
FAM106A
DIRAS2
SEPTIN4-AS1
GIMAP7
KIF21B
HLA-B
RHOF
DHRS2
PTK6
COPZ2
ALB
IRS4
CNTN2
LILRB2
BCAN
PCDHGB4
CALCR
PDE4C
HR
LRRC20
FAIM2
FAM107A
LAT2
SLC49A3
ZNF831
MIR1915HG
LAIR2
BRME1
HELB
TAFA2
DLEU2
PDE5A
LINC02908
STAR
AQP9
TMEM200C
C2orf92
LTK
HOXA11-AS
LHX6
DACH2
MPIG6B
CPNE7
KY
TBX2-AS1
CFAP99
SGK2
ACVR1C
MMRN1
LILRB4
RCCD1-AS1
POPDC3
NRIP3
CMYA5
TPCN2
PHF21B
TMEM167B-DT
SCN9A
SLC6A12
FBXL16
ENO1
AMPD1
GUCY1A1
CST2
RPP38-DT
SLC28A3
P2RX7
DUSP1
PGBD5
TUBB4A
PAPPA
ANK1
ZNF560
PHYHIPL
PNMA8C
DOK7
RHCG
MALL
ANO7
TRPM5
MYOCD
VNN1
MIR3936HG
MAP3K14
CD28
LIPA
SYCP3
ATP10B
LDB3
HNF1A
SLC1A2
AGAP6
SEPTIN1
LAMA4
STK4-DT
GLYCTK-AS1
LINC02149
OSCAR
TMEM106C
KIAA1549L
DRD1
TMEM176A
IL18BP
SMPD3
MAS1
LINC00652
SYCE1
TTLL6
LCP2
LYPD6B
ATP6V1B1
CA10
SLC38A11
ACR
AOC1
TTLL7
HOXA4
PIK3R5
GDF3
MORN1
GPR179
MYO1A
EFCAB12
C5orf34-AS1
ETV4
PCDHA3
ZSWIM4
CIR1
TNFRSF13B
TNFRSF19
TTC21A
TNFRSF1B
KLF9
ARHGEF2-AS2
KCNN2
L3MBTL4
ITGB1-DT
TTC34
ZFHX3
KRT86
CHL1-AS2
CHRNA5
C2CD6
ADGRE1
GREB1L-DT
C2orf15
WNK4
PLCD3
CD68
RPA4
KCNAB2
SPATA12
STPG3-AS1
MAGEB2
DCDC2
DMC1
DAPP1
CD4
TSLP
ESYT3
ERBB4
CYSLTR1
FAM240C
RPS26
JPH1
LRAT
KCNQ1OT1
RAB42
MDM2
TYRO3
SLC26A4-AS1
LMO7
SCPEP1
TPPP
AXDND1
CD70
LINC01271
MKRN3
EMSLR
NTM
GHET1
C4orf54
LINC02204
PTPN6
CLIC5
ZC3H12A
IBA57-DT
RELN
PPP1R1C
LAIR1
FRMD4A
SZT2-AS1
CALML4
MFSD12
MCOLN2
NUPR1
LAPTM5
FCGR2B
TEX41
PCARE
SPOCK2
NKAIN1
OAS3
WDR97
COLEC12
KLHDC7B
NPTN-IT1
ACKR4
VIL1
CASZ1
PIWIL4-AS1
CD72
CHRM2
DCLK1
KRTAP4-11
KCNIP1
HPCAL1
MAP3K11
RGS10
CCDC13-AS2
ITK
PCDHB16
HOXA-AS2
LMOD1
CNTFR
IL6R
ITPKB
GCAWKR
TRPV3
FOXJ1
MYBPC3
KISS1
TLE1-DT
OPN3
PDCD1
TM4SF19
BTK
RERG
CCDC78
BIN2
WDR93
BTC
EMB
CAMTA1-AS1
GSDME
TTLL4
TPD52L1
KIAA0930
ERBB3
ARHGAP30
RASSF6
ZFAND2A-DT
CERKL
THBS4
EMILIN3
ABCC8
HLA-E
SLC6A7
LINC02104
IL12A
EPS8L1
B4GALNT3
PCDHGA1
MREG
MICAL1
HPX
S100A4
SCART1
ALS2CL
CHST4
PON3
GLI2
KIF26B
ANGPT2
UCP2
LINC02614
ZBP1
LINC01695
ITGA8
SNTG2
PAQR6
CNR1
LYRM4-AS1
CARD14
NOL4
JUNB
KCNA2
CD36
TGFB1I1
TRIM17
FSTL4
MAPK4
ARL14EPL
TCEAL5
CLDN11
CHST7
GABRE
LINC00519
JPH4
HOXD10
TENM3-AS1
EDARADD
ADAMTS1
PPP1R14C
IGF2BP1
HOXA10-AS
TPPP2
DUOX2
FGFR3
SELE
ZFP57
PIK3R6
PDE1C
FXYD3
P4HA3
GRK3
ZNF559-ZNF177
PLGLB1
DAPK2
MITF
CKB
ARRB2
MAP3K9-DT
PLXND1
SLC25A30-AS1
ARMH1
ZNF668
ENO4
H4C8
GM2A
KIF5A
UBXN10
LHX8
AKAP1
SLC4A1
DKK3
VIPR1
BDKRB1
USP6
P4HA2
ARHGAP45
MCTP1
SYK
PRSS8
LINC01770
B3GNT8
STXBP2
FXYD7
LINC02363
CNGA1
LINC02284
AMDHD2
THORLNC
PC
LEF1-AS1
ANO1
DNAJB5
SPATA41
INHBA-AS1
TRPA1
LINC01497
PPM1E
U2AF1
TCP11
MEOX1
SUSD3
MEGF6
PCDHAC1
TANGO2
CACNA1B
PIK3CG
RGPD2
AMY1B
SGCG
C8orf88
NPIPA1
LINC02626
CDH26
LINC01750
DARS1-AS1
MYH14
GOLT1A
LINC02099
COL28A1
CCN4
TMEM40
POU2AF1
CNTNAP2
CTSD
CFAP61
FAT2
KRT32
LINC00539
C10orf95
NCF4
LRRC17
TMPRSS3
SNX10
DBNDD1
CYTIP
DOCK8-AS1
DNMT3B
FAM162B
KCNK5
LRRC71
CNGB3
TAS2R30
ANKEF1
EGOT
CTRB2
CA5A
CEBPD
HLA-A
SLA2
PYCARD-AS1
KCNK2
MT1G
MUC3A
CLIC3
LINC00670
LINC01354
VAMP8
TLCD4
CNTNAP4
FERMT3
F2RL3
KRT19
ENPP3
LHCGR
BMP7
LAX1
PCK2
GPSM3
SPI1
TAS2R5
PRKCZ-AS1
RASGRF1
EGFL6
TPO
DRC3
FLJ38576
ARHGAP4
FRAS1
PIK3AP1
STK33
PIWIL3
SIT1
CCDC42
MAGEC3
FFAR1
RP1L1
GAPLINC
PRECSIT
ECI2-DT
SV2C-AS1
GDF5
CFAP77
TMEM272
ITGB5
PSD4
CD1E
NRXN1
RPGRIP1
UNC93B1
LPAR3
CHRNB4
WWC1
DND1
CD300A
ACY3
WDR11-DT
LINC01018
MPZL3
NMUR2
HGF
SOWAHA
CYP4Z1
ANKRD33B
TAS2R10
RAB44
FCER1G
FOXL1
UNC5D
PRKAR1B-AS1
CDHR3
PTPRN
GPR157
ADA2
LINC01539
CARMAL
DOK2
GPR21
UCP3
FTCDNL1
LINC01122
CLCN2
ARHGAP15-AS1
C3orf20
[truncated: 2 more rows]

## Sheet: 60 immune-related hub genes
hub genes related to anti-NMDARE
EDNRA
PF4
PPBP
GNRH1
APLNR
LEFTY2
NR4A2
PCSK2
PENK
CHIT1
ACVR2B
HLA-DOA
FGF13
FGF22
EREG
PRLR
IL17B
SHC4
SCG2
HSPA8
PCSK1
HAMP
CIITA
C5AR2
NR0B1
S100A1
GNRH2
GIPR
MX1
CCR6
NR4A1
IL2RB
ANOS1
IL6
IL21R
S100A12
KLRC2
NTF4
CD8B
SEMA4A
BDNF
TNFSF13B
IRF7
ZAP70
CSF3
COLEC10
FABP4
CDNF
FCGR3B
NR6A1
DEFA3
IL5RA
IL20RB
AZGP1
BLNK
ALB
CALCR
GDF3
CD72
CNTFR
