# Supplementary material for: Integrated Transcriptomic and Machine Learning Analysis Reveals Immune-Related Regulatory Networks in Anti-NMDAR Encephalitis
Source: Int J Mol Sci. 2026 Jan 21;27(2):1044. doi: 10.3390/ijms27021044 (PMC12842026; doi:10.3390/ijms27021044)
Supplement: Supplementary file 1 [file ijms-27-01044-s001.zip › TableS2 KEGG.xlsx]

## Sheet: TableS2 KEGG
ID	Description	GeneRatio	BgRatio	pvalue	p.adjust	qvalue	geneID	Count
hsa04060	Cytokine-cytokine receptor interaction	15/50	298/9446	1.79e-11	2.38e-09	1.85e-09	5196/5473/93/5618/27190/1235/3560/3569/50615/10673/1440/3568/53833/9573/1271	15
hsa04151	PI3K-Akt signaling pathway	9/50	362/9446	0.000100438	0.00222637	0.00172682	27006/2069/5618/3164/3560/3569/4909/627/1440	9
hsa04630	JAK-STAT signaling pathway	8/50	168/9446	2.41e-06	0.000160187	0.000124245	5618/3560/3569/50615/1440/3568/53833/1271	8
hsa04080	Neuroactive ligand-receptor interaction	8/50	370/9446	0.000651694	0.00866754	0.00672274	1909/2796/187/5179/5618/2797/2696/799	8
hsa04081	Hormone signaling	7/50	219/9446	0.000139964	0.00265932	0.00206263	2796/5179/5618/57817/2797/2696/799	7
hsa04061	Viral protein interaction with cytokine and cytokine receptor	6/50	100/9446	1.32e-05	0.000585102	0.000453818	5196/5473/1235/3560/3569/53833	6
hsa04010	MAPK signaling pathway	6/50	300/9446	0.00478743	0.0447533	0.0347117	27006/2069/3312/3164/4909/627	6
hsa04612	Antigen processing and presentation	5/50	82/9446	6.8e-05	0.00180857	0.00140277	3111/3312/4261/3822/926	5
hsa04640	Hematopoietic cell lineage	5/50	100/9446	0.000174668	0.00290385	0.0022523	3111/3569/926/1440/3568	5
hsa04659	Th17 cell differentiation	5/50	109/9446	0.000261534	0.00386489	0.00299769	3111/3560/3569/50615/7535	5
hsa05162	Measles	5/50	139/9446	0.000799141	0.00966234	0.00749433	3312/4599/3560/3569/3665	5
hsa05164	Influenza A	5/50	173/9446	0.00211627	0.0234553	0.0181925	3111/4261/4599/3569/3665	5
hsa05340	Primary immunodeficiency	4/50	38/9446	4.49e-05	0.00149326	0.00115821	4261/926/7535/29760	4
hsa04650	Natural killer cell mediated cytotoxicity	4/50	134/9446	0.00538386	0.0447533	0.0347117	399694/3822/7535/2215	4
hsa04672	Intestinal immune network for IgA production	3/50	50/9446	0.00229624	0.0234923	0.0182212	3111/3569/10673	3
hsa05321	Inflammatory bowel disease	3/50	66/9446	0.00505249	0.0447533	0.0347117	3111/3569/50615	3
