# Supplementary material for: Integrated Transcriptomic and Machine Learning Analysis Reveals Immune-Related Regulatory Networks in Anti-NMDAR Encephalitis
Source: Int J Mol Sci. 2026 Jan 21;27(2):1044. doi: 10.3390/ijms27021044 (PMC12842026; doi:10.3390/ijms27021044)
Supplement: Supplementary file 1 [file ijms-27-01044-s001.zip › TableS3 GO.xlsx]

## Sheet: TableS3 GO
ONTOLOGY	ID	Description	GeneRatio	BgRatio	pvalue	p.adjust	qvalue	geneID	Count
BP	GO:0006935	chemotaxis	11/60	468/18870	2.22e-07	0.000206048	0.000134046	PF4/PPBP/SCG2/C5AR2/CCR6/NR4A1/ANOS1/IL6/S100A12/SEMA4A/COLEC10	11
BP	GO:0042330	taxis	11/60	470/18870	2.32e-07	0.000206048	0.000134046	PF4/PPBP/SCG2/C5AR2/CCR6/NR4A1/ANOS1/IL6/S100A12/SEMA4A/COLEC10	11
BP	GO:0031349	positive regulation of defense response	9/60	480/18870	1.93e-05	0.00411862	0.00267939	PENK/EREG/HSPA8/IL6/S100A12/KLRC2/IRF7/COLEC10/FABP4	9
BP	GO:0002764	immune response-regulating signaling pathway	9/60	500/18870	2.66e-05	0.00429947	0.00279705	HSPA8/C5AR2/KLRC2/CD8B/IRF7/ZAP70/COLEC10/IL20RB/BLNK	9
BP	GO:0006959	humoral immune response	8/60	258/18870	1.52e-06	0.000897434	0.000583831	PF4/PPBP/CCR6/IL6/S100A12/COLEC10/DEFA3/BLNK	8
CC	GO:0034774	secretory granule lumen	10/60	322/19886	3.97e-08	2.18e-06	1.5e-06	PF4/PPBP/LEFTY2/PENK/CHIT1/HSPA8/PCSK1/S100A12/DEFA3/ALB	10
CC	GO:0060205	cytoplasmic vesicle lumen	10/60	325/19886	4.33e-08	2.18e-06	1.5e-06	PF4/PPBP/LEFTY2/PENK/CHIT1/HSPA8/PCSK1/S100A12/DEFA3/ALB	10
CC	GO:0031983	vesicle lumen	10/60	326/19886	4.46e-08	2.18e-06	1.5e-06	PF4/PPBP/LEFTY2/PENK/CHIT1/HSPA8/PCSK1/S100A12/DEFA3/ALB	10
CC	GO:0009897	external side of plasma membrane	9/60	387/19886	2.25e-06	8.25e-05	5.67e-05	PRLR/CCR6/IL2RB/IL21R/KLRC2/COLEC10/IL5RA/AZGP1/CNTFR	9
CC	GO:0098802	plasma membrane signaling receptor complex	7/60	321/19886	4.96e-05	0.00121982	0.000838545	ACVR2B/IL2RB/IL6/CD8B/ZAP70/CALCR/CNTFR	7
MF	GO:0008083	growth factor activity	11/60	162/18496	3.91e-12	8.57e-10	5.35e-10	PPBP/LEFTY2/FGF13/FGF22/EREG/IL6/NTF4/BDNF/CSF3/CDNF/GDF3	11
MF	GO:0140375	immune receptor activity	10/60	147/18496	3.96e-11	4.34e-09	2.71e-09	HLA-DOA/PRLR/C5AR2/CCR6/IL2RB/IL21R/KLRC2/IL5RA/IL20RB/CNTFR	10
MF	GO:0005125	cytokine activity	9/60	237/18496	6.7e-08	3.67e-06	2.29e-06	PF4/PPBP/LEFTY2/IL17B/SCG2/IL6/TNFSF13B/CSF3/GDF3	9
MF	GO:0005126	cytokine receptor binding	8/60	273/18496	2.68e-06	0.000117263	7.33e-05	PF4/PPBP/LEFTY2/IL6/NTF4/BDNF/TNFSF13B/CSF3	8
MF	GO:0004896	cytokine receptor activity	7/60	96/18496	2.51e-08	1.83e-06	1.14e-06	PRLR/CCR6/IL2RB/IL21R/IL5RA/IL20RB/CNTFR	7
