# Supplementary material for: Integrated Transcriptomic and Machine Learning Analysis Reveals Immune-Related Regulatory Networks in Anti-NMDAR Encephalitis
Source: Int J Mol Sci. 2026 Jan 21;27(2):1044. doi: 10.3390/ijms27021044 (PMC12842026; doi:10.3390/ijms27021044)
Supplement: Supplementary file 1 [file ijms-27-01044-s001.zip › TableS4 Network v2.xlsx]

## Sheet: Net
Node1	Node2	score	pvalue
PRLR	CNTFR	0.862366	0.00132522
PRLR	EDNRA	0.949173	2.75e-05
PRLR	ENSG00000213279	0.92941	9.97e-05
PRLR	ENSG00000228084	0.905748	0.000307725
PRLR	ENSG00000249413	0.813241	0.00421994
PRLR	ENSG00000260664	0.902886	0.000345596
PRLR	ENSG00000261368	0.865052	0.00122893
PRLR	ENSG00000261584	0.901348	0.000367322
PRLR	ENSG00000262580	0.816946	0.00391349
PRLR	ENSG00000270462	0.830701	0.0029142
PRLR	ENSG00000277152	0.862806	0.00130908
PRLR	ENSG00000279794	0.802969	0.00515893
PRLR	ENSG00000279801	0.844116	0.0021308
PRLR	MX1	0.879084	0.000806238
PRLR	NR6A1	0.870727	0.00104231
PRLR	PCSK1	0.892753	0.000507578
PCSK2	ACVR2B	0.931832	8.7e-05
PCSK2	CNTFR	0.868309	0.00111911
PCSK2	EDNRA	0.907927	0.000280995
PCSK2	ENSG00000213279	0.863081	0.00129908
PCSK2	ENSG00000228084	0.832944	0.00277076
PCSK2	ENSG00000249413	0.842332	0.00222498
PCSK2	ENSG00000260664	0.848912	0.00189191
PCSK2	ENSG00000261584	0.940385	5.14e-05
PCSK2	ENSG00000262580	0.984793	2.3e-07
PCSK2	ENSG00000277152	0.964543	6.62e-06
PCSK2	ENSG00000279407	0.814702	0.00409712
PCSK2	ENSG00000279801	0.843953	0.0021393
PCSK2	IL2RB	0.90484	0.000319387
PCSK2	NR6A1	0.969552	3.62e-06
PCSK1	CNTFR	0.960817	9.84e-06
PCSK1	EDNRA	0.933506	7.89e-05
PCSK1	ENSG00000213279	0.967263	4.83e-06
PCSK1	ENSG00000228084	0.954708	1.74e-05
PCSK1	ENSG00000249413	0.905077	0.000316318
PCSK1	ENSG00000260664	0.951904	2.21e-05
PCSK1	ENSG00000261584	0.901329	0.000367596
PCSK1	ENSG00000262580	0.810685	0.00444102
PCSK1	ENSG00000277152	0.88401	0.000686894
PCSK1	ENSG00000278948	0.942068	4.59e-05
PCSK1	ENSG00000279407	0.934442	7.46e-05
PCSK1	ENSG00000279801	0.970864	3.04e-06
PCSK1	HSPA8	-0.802019	0.00525274
PCSK1	MX1	0.911141	0.000244743
PCSK1	NR6A1	0.853285	0.00169156
NR6A1	ACVR2B	0.939165	5.57e-05
NR6A1	CNTFR	0.939742	5.36e-05
NR6A1	EDNRA	0.946155	3.45e-05
NR6A1	ENSG00000213279	0.940768	5.01e-05
NR6A1	ENSG00000228084	0.932005	8.61e-05
NR6A1	ENSG00000249413	0.911694	0.000238872
NR6A1	ENSG00000260664	0.930635	9.31e-05
NR6A1	ENSG00000261584	0.960685	9.97e-06
NR6A1	ENSG00000262580	0.982206	4.29e-07
NR6A1	ENSG00000277152	0.981421	5.1e-07
NR6A1	ENSG00000278948	0.812061	0.00432101
NR6A1	ENSG00000279407	0.888074	0.000598603
NR6A1	ENSG00000279801	0.915362	0.000202506
NR6A1	IL2RB	0.888629	0.000587226
NR6A1	MX1	0.858673	0.0014664
MX1	ACVR2B	0.812773	0.00425981
MX1	CNTFR	0.897267	0.000429787
MX1	EDNRA	0.881756	0.000739785
MX1	ENSG00000213279	0.915709	0.000199292
MX1	ENSG00000228084	0.889431	0.000571073
MX1	ENSG00000249413	0.831367	0.0028711
MX1	ENSG00000260664	0.854999	0.00161739
MX1	ENSG00000261584	0.899725	0.000391292
MX1	ENSG00000262580	0.804109	0.00504796
MX1	ENSG00000277152	0.837045	0.00252171
MX1	ENSG00000278948	0.827836	0.00310518
MX1	ENSG00000279407	0.823069	0.0034425
MX1	ENSG00000279801	0.898	0.00041803
IL2RB	ACVR2B	0.900749	0.000376044
IL2RB	CNTFR	0.85249	0.00172679
IL2RB	EDNRA	0.911114	0.000245034
IL2RB	ENSG00000213279	0.859767	0.0014235
IL2RB	ENSG00000228084	0.849331	0.00187202
IL2RB	ENSG00000260664	0.878713	0.000815799
IL2RB	ENSG00000261584	0.912722	0.000228227
IL2RB	ENSG00000262580	0.937074	6.36e-05
IL2RB	ENSG00000277152	0.943387	4.2e-05
IL2RB	ENSG00000279407	0.870436	0.00105135
IL2RB	ENSG00000279801	0.842805	0.00219972
HSPA8	CNTFR	-0.818107	0.00382084
HSPA8	ENSG00000278948	-0.816064	0.00398496
HSPA8	ENSG00000279801	-0.802435	0.00521154
hsa-miR-660-5p	CCR6	-	-
hsa-miR-660-5p	ENSG00000279407	-	-
hsa-miR-599	ACVR2B	-	-
hsa-miR-599	EDNRA	-	-
hsa-miR-599	CNTFR	-	-
hsa-miR-599	ENSG00000270462	-	-
hsa-miR-497-5p	HSPA8	-	-
hsa-miR-497-5p	IL2RB	-	-
hsa-miR-497-5p	ACVR2B	-	-
hsa-miR-497-5p	PRLR	-	-
hsa-miR-497-5p	PCSK1	-	-
hsa-miR-497-5p	ENSG00000249413	-	-
hsa-miR-497-5p	ENSG00000261368	-	-
hsa-miR-497-5p	ENSG00000279801	-	-
hsa-miR-497-5p	ENSG00000262580	-	-
hsa-miR-486-5p	EDNRA	-	-
hsa-miR-486-5p	ENSG00000278948	-	-
hsa-miR-432-5p	PCSK2	-	-
hsa-miR-432-5p	ACVR2B	-	-
hsa-miR-432-5p	NR6A1	-	-
hsa-miR-432-5p	ENSG00000261584	-	-
hsa-miR-425-5p	ACVR2B	-	-
hsa-miR-425-5p	EDNRA	-	-
hsa-miR-425-5p	ENSG00000228084	-	-
hsa-miR-331-3p	HSPA8	-	-
hsa-miR-331-3p	ENSG00000262580	-	-
hsa-miR-331-3p	ENSG00000213279	-	-
hsa-miR-22-3p	MX1	-	-
hsa-miR-22-3p	ACVR2B	-	-
hsa-miR-22-3p	PRLR	-	-
hsa-miR-22-3p	FABP4	-	-
hsa-miR-22-3p	ENSG00000243155	-	-
hsa-miR-22-3p	ENSG00000278943	-	-
hsa-miR-22-3p	ENSG00000262580	-	-
hsa-miR-215-5p	HSPA8	-	-
hsa-miR-215-5p	ACVR2B	-	-
hsa-miR-215-5p	ENSG00000279794	-	-
hsa-miR-18b-5p	PCSK2	-	-
hsa-miR-18b-5p	ENSG00000277152	-	-
hsa-miR-18a-5p	PCSK2	-	-
hsa-miR-18a-5p	ENSG00000277152	-	-
hsa-miR-1277-5p	PRLR	-	-
hsa-miR-1277-5p	NR6A1	-	-
hsa-miR-1277-5p	ENSG00000260664	-	-
FABP4	ENSG00000249413	-0.84122	0.00228517
FABP4	ENSG00000278948	-0.858982	0.0014542
FABP4	ENSG00000279407	-0.861074	0.00137343
ENSG00000279801	ACVR2B	0.872761	0.000980755
ENSG00000279801	CCR6	0.804785	0.00498303
ENSG00000279801	CNTFR	0.985876	1.71e-07
ENSG00000279801	EDNRA	0.942181	4.56e-05
ENSG00000279407	ACVR2B	0.864282	0.00125598
ENSG00000279407	CNTFR	0.953618	1.91e-05
ENSG00000279407	EDNRA	0.910828	0.000248114
ENSG00000278948	CNTFR	0.945908	3.51e-05
ENSG00000278948	EDNRA	0.84766	0.00195232
ENSG00000277152	ACVR2B	0.945808	3.53e-05
ENSG00000277152	CNTFR	0.945808	1.54e-05
ENSG00000277152	EDNRA	0.968488	4.15e-06
ENSG00000262580	ACVR2B	0.966895	5.05e-06
ENSG00000262580	CNTFR	0.917454	0.000183684
ENSG00000262580	EDNRA	0.931983	8.62e-05
ENSG00000261584	ACVR2B	0.92241	0.000144268
ENSG00000261584	CCR6	0.865741	0.00120506
ENSG00000261584	CNTFR	0.943271	4.23e-05
ENSG00000261584	EDNRA	0.979481	7.57e-07
ENSG00000260664	ACVR2B	0.86241	0.0013236
ENSG00000260664	CNTFR	0.960097	1.06e-05
ENSG00000260664	EDNRA	0.953759	1.89e-05
ENSG00000249413	ACVR2B	0.803109	0.00514521
ENSG00000249413	CNTFR	0.957259	1.39e-05
ENSG00000249413	EDNRA	0.900126	0.000385267
ENSG00000243155	CCR6	0.977159	1.16e-06
ENSG00000243155	CNTFR	0.828652	0.0030499
ENSG00000228084	ACVR2B	0.871433	0.00102064
ENSG00000228084	CNTFR	0.964718	6.5e-06
ENSG00000228084	EDNRA	0.94384	4.07e-05
ENSG00000213279	ACVR2B	0.883628	0.000695667
ENSG00000213279	CNTFR	0.986208	1.56e-07
ENSG00000213279	EDNRA	0.973674	2.04e-06
EDNRA	ACVR2B	0.87183	0.00100859
EDNRA	CNTFR	0.949897	2.59e-05
CNTFR	ACVR2B	0.896337	0.000445033

## Sheet: Table
target	type	lable
hsa-miR-1277-5p	down	miRNA
hsa-miR-18a-5p	up	miRNA
hsa-miR-18b-5p	up	miRNA
hsa-miR-215-5p	up	miRNA
hsa-miR-22-3p	up	miRNA
hsa-miR-331-3p	down	miRNA
hsa-miR-425-5p	up	miRNA
hsa-miR-432-5p	down	miRNA
hsa-miR-486-5p	up	miRNA
hsa-miR-497-5p	down	miRNA
hsa-miR-599	down	miRNA
hsa-miR-660-5p	up	miRNA
ENSG00000260664	down	lncRNA
ENSG00000277152	down	lncRNA
ENSG00000279794	down	lncRNA
ENSG00000243155	down	lncRNA
ENSG00000278943	down	lncRNA
ENSG00000262580	down	lncRNA
ENSG00000213279	down	lncRNA
ENSG00000228084	down	lncRNA
ENSG00000261584	down	lncRNA
ENSG00000278948	down	lncRNA
ENSG00000249413	down	lncRNA
ENSG00000261368	down	lncRNA
ENSG00000279801	down	lncRNA
ENSG00000270462	down	lncRNA
ENSG00000279407	down	lncRNA
PRLR	down	mRNA
NR6A1	down	mRNA
PCSK2	down	mRNA
HSPA8	up	mRNA
ACVR2B	down	mRNA
MX1	down	mRNA
FABP4	up	mRNA
EDNRA	down	mRNA
IL2RB	down	mRNA
PCSK1	down	mRNA
CNTFR	down	mRNA
CCR6	down	mRNA

## Sheet: lncRNA annotations
Ensembl ID	LNCipedia	genecards
ENSG00000213279	lnc-BRD1-4	https://www.genecards.org/cgi-bin/carddisp.pl?gene=ENSG00000213279&keywords=ENSG00000213279
ENSG00000228084	lnc-SASS6-2	https://www.genecards.org/cgi-bin/carddisp.pl?gene=ENSG00000228084&keywords=ENSG00000228084
ENSG00000243155	lnc-STX6-2	https://www.genecards.org/cgi-bin/carddisp.pl?gene=ENSG00000243155&keywords=ENSG00000243155
ENSG00000249413	lnc-STAP1-2	https://www.genecards.org/cgi-bin/carddisp.pl?gene=ENSG00000249413&keywords=ENSG00000249413
ENSG00000260664	lnc-DHX38-3	https://www.genecards.org/cgi-bin/carddisp.pl?gene=ENSG00000260664&keywords=ENSG00000260664
ENSG00000261368	lnc-PRKG1-1	https://www.genecards.org/cgi-bin/carddisp.pl?gene=ENSG00000261368&keywords=ENSG00000261368
ENSG00000261584	lnc-ABT1-3	https://www.genecards.org/cgi-bin/carddisp.pl?gene=ENSG00000261584&keywords=ENSG00000261584
ENSG00000262580	lnc-SGSH-1	https://www.genecards.org/cgi-bin/carddisp.pl?gene=ENSG00000262580&keywords=ENSG00000262580
ENSG00000270462	lnc-MRPL19-6	https://www.genecards.org/cgi-bin/carddisp.pl?gene=ENSG00000270462&keywords=ENSG00000270462
ENSG00000277152	lnc-SMAD6-2	https://www.genecards.org/cgi-bin/carddisp.pl?gene=ENSG00000277152&keywords=ENSG00000277152
ENSG00000278943	ENSG00000278943	https://www.genecards.org/cgi-bin/carddisp.pl?gene=ENSG00000278943&keywords=ENSG00000278943
ENSG00000278948	ENSG00000278948	https://www.genecards.org/cgi-bin/carddisp.pl?gene=ENSG00000278948&keywords=ENSG00000278948
ENSG00000279407	ENSG00000279407	https://www.genecards.org/cgi-bin/carddisp.pl?gene=ENSG00000279407&keywords=ENSG00000279407
ENSG00000279794	ENSG00000279794	https://www.genecards.org/cgi-bin/carddisp.pl?gene=ENSG00000279794&keywords=ENSG00000279794
ENSG00000279801	ENSG00000279801	https://www.genecards.org/cgi-bin/carddisp.pl?gene=LOC112268198&keywords=ENSG00000279801
