# Supplementary material for: Integrated Transcriptomic and Machine Learning Analysis Reveals Immune-Related Regulatory Networks in Anti-NMDAR Encephalitis
Source: Int J Mol Sci. 2026 Jan 21;27(2):1044. doi: 10.3390/ijms27021044 (PMC12842026; doi:10.3390/ijms27021044)
Supplement: Supplementary file 1 [file ijms-27-01044-s001.zip › TableS5-v2.xlsx]

## Sheet: Sheet1
LASSO	RF	SVM	hub genes
KLRC2	FGF22	KLRC2	ACVR2B
S100A12	MX1	S100A12	CCR6
FABP4	PF4	FABP4	CNTFR
PF4	S100A12	PF4	EDNRA
EDNRA	EDNRA	EDNRA	FABP4
PCSK1	ACVR2B	PCSK1	HSPA8
ACVR2B	PENK	ACVR2B	IL2RB
MX1	PPBP	MX1	MX1
FGF22	PCSK2	FGF22	NR6A1
PPBP	CNTFR	PPBP	PCSK1
			PCSK2
			PRLR
