# Supplementary material for: Integrated Transcriptomic and Machine Learning Analysis Reveals Immune-Related Regulatory Networks in Anti-NMDAR Encephalitis
Source: Int J Mol Sci. 2026 Jan 21;27(2):1044. doi: 10.3390/ijms27021044 (PMC12842026; doi:10.3390/ijms27021044)
Supplement: Supplementary file 1 [file ijms-27-01044-s001.zip › TableS6-ACVR2B and MX1-stat.xlsx]

## Sheet: adjust-P
Dataset	Gene	BaseMean	log2FC	Statistic	P-value	Adjusted P-value
GSE277739	ACVR2B	464.36	-1.597	-5.2	1.95e-07	3.9e-06
	MX1	2484.02	-1.808	-3.62	0.003	0.0023
GSE305025	ACVR2B	59.46	-2.373	-4.09	4.38e-05	0.0016
	MX1	38.74	-1.909	-3.38	0.0007	0.008
